# Supplementary material for: A genome-wide CRISPR/Cas9 knockout screen identifies TMEM239 as an important host factor in facilitating African swine fever virus entry into early endosomes
Source: PLoS Pathog. 2024 Jul 18;20(7):e1012256. doi: 10.1371/journal.ppat.1012256 (PMC11288436; doi:10.1371/journal.ppat.1012256)
Supplement: S3 Table — (XLSX) [file ppat.1012256.s009.xlsx]

## Sheet: S3 Table 
S3 Table. The swine genome-wide CRISPR knockout screen sgRNA library in current study
NO.	Gene	Sequence
1	ZZEF1	ATCACCCTCGGCATCAAACT
2	ZZEF1	ATCCACGGTACCATCACCCT
3	ZZEF1	CATCACCCTCGGCATCAAAC
4	ZZEF1	CGCTGGCTGGAAGAACGGCT
5	ZZEF1	CTCGGCATCAAACTGGGCGA
6	ZZEF1	CTGCTCGGGCGAGCAGTTCG
7	ZZEF1	GAACTGCTCGCCCGAGCAGC
8	ZZEF1	GCTGGAGCCCGCACCAAGAC
9	ZZEF1	TTCCAGTGGAGCTAATCTTC
10	ZZEF1	TTCGCCCAGTTTGATGCCGA
11	ZYX	AAAGTGAATCCTTTCCGGCC
12	ZYX	AAGTGAATCCTTTCCGGCCC
13	ZYX	AATCCTTTCCGGCCCGGGGA
14	ZYX	ACCGGGCCGAACTTCTTCTG
15	ZYX	ACGCGCACAGATGGGCCGAG
16	ZYX	AGTGAATCCTTTCCGGCCCG
17	ZYX	CGCGCACAGATGGGCCGAGT
18	ZYX	GAAGAAGTTCGGCCCGGTGG
19	ZYX	GTGGGGGGATCTCGCCCACT
20	ZYX	TCGGCCCATCTGTGCGCGTT
21	ZYG11B	AACCGATCAGCCACCTCCTG
22	ZYG11B	ACCGATCAGCCACCTCCTGT
23	ZYG11B	ACTTCTCAAGGTGAGTAGTC
24	ZYG11B	ATCTGGAGTGTTCCCACAGG
25	ZYG11B	ATTCAAGCAGATATCAAGTA
26	ZYG11B	GGAATCTGGAGTGTTCCCAC
27	ZYG11B	GGCTACTCTGAGTTCCTCAC
28	ZYG11B	TCAAATGTCCTTCGCCTGTG
29	ZYG11B	TCGCTGAGCAGAACTTCTCA
30	ZYG11B	TGATCGGTTGCTTCAGACCA
31	ZYG11A	AGGGCATCCTTCTGAGCGTC
32	ZYG11A	AGGTCATTACCCCAACCAAT
33	ZYG11A	CATCCTTCTGAGCGTCGGGA
34	ZYG11A	CGTCCCTCCCGACGCTCAGA
35	ZYG11A	CGTCGGGAGGGACGATGGTC
36	ZYG11A	CTGCACCACGCTGCAACCTA
37	ZYG11A	GGATGCCCTAGGTTGCAGCG
38	ZYG11A	GTCGGGAGGGACGATGGTCC
39	ZYG11A	TAGGGCATCCTTCTGAGCGT
40	ZYG11A	TCGGGAGGGACGATGGTCCG
41	ZXDC	AAACAAGGGCTTCGCCGCCG
42	ZXDC	AACAAGGGCTTCGCCGCCGA
43	ZXDC	CCACGTCCTACAAGCTCAAG
44	ZXDC	CCGCTTGAGCTTGTAGGACG
45	ZXDC	CGCGCCGGTAGGGGAAACAA
46	ZXDC	CGCGCTCTAAGCGCACCACC
47	ZXDC	CTGGTGGTGCGCTTAGAGCG
48	ZXDC	GCAGCTTGTCGTGCGACTGC
49	ZXDC	GCGCGCCGGTAGGGGAAACA
50	ZXDC	TTCTTGCCGCAGCCGCCCAC
51	ZWINT	AATCCAGGAAGACACTGCGC
52	ZWINT	ACACAAATTCTCTAGAACAC
53	ZWINT	ACCTACAGGTCTTCAGGAGG
54	ZWINT	AGAACTGCCCGCCCAGATCC
55	ZWINT	CATCACAAGTGCCTTGACCC
56	ZWINT	CTACTTGTAGCTGGCTGCAG
57	ZWINT	GCAGACATCCTGGAACCTAC
58	ZWINT	GGAACCTACAGGTCTTCAGG
59	ZWINT	GGAAGTCTACTACTTGTAGC
60	ZWILCH	AAGTGACATAGTATTCGTCG
61	ZWILCH	CATATTAGGATTGTGAGCCA
62	ZWILCH	CTCCCAACTGGTATAGCAAG
63	ZWILCH	CTGGCCGATTAATCTTCAAA
64	ZWILCH	GACCACTTGCTATACCAGTT
65	ZWILCH	GGACCACTTGCTATACCAGT
66	ZWILCH	GTTAATTGGACTCTACACCA
67	ZWILCH	TACTGCCCTTCCACCCCTTT
68	ZWILCH	TCATGTTGAAGAACTACAGT
69	ZWILCH	TGACCCATTTGAAGATTAAT
70	ZW10	ACATTGACCTGCTGAAATCC
71	ZW10	ATCAGACAGCTTATCCACTT
72	ZW10	CATCAGACAGCTTATCCACT
73	ZW10	CTCGTTCGTGACGGAAGTTT
74	ZW10	GATCAGCCGCCTGACCCAGC
75	ZW10	GCCTAGCATGCAAAGTGCAC
76	ZW10	GCTTATCCACTTGGGTAACC
77	ZW10	GTAGCTGTTTAAGCAAACTT
78	ZW10	TTCTGTGCCTGGTAGTGAAA
79	ZW10	TTGATACGTGAAGATCACGT
80	ZUFSP	AGGATTAATTCAGTACAGTA
81	ZUFSP	AGTACGGAACTTCTGACAAC
82	ZUFSP	ATGCTCTCTTGTGATATTTG
83	ZUFSP	ATTAGGTGAGCCTTCATGTC
84	ZUFSP	CACATAGGGCAGTCATAGAG
85	ZUFSP	CATTTGGAAGAAAGCGGCTT
86	ZUFSP	CGGAACTTCTGACAACAGGA
87	ZUFSP	CTTCTAATGGAGTATCTAAA
88	ZUFSP	GTACAGATAAGCCCACACAT
89	ZUFSP	TTTAGCTCAAAGTCTGCCTA
90	ZSWIM9	ACGTCGATGAGCGTGTAGAG
91	ZSWIM9	CAAGTACAGCTACGTGCGGC
92	ZSWIM9	CGTCAAGAGCTCCATGCACC
93	ZSWIM9	CGTCGATGAGCGTGTAGAGC
94	ZSWIM9	GGCACCAGGCGTCGAAGAAG
95	ZSWIM9	GTCGAAGAAGCGGCTGAACT
96	ZSWIM9	GTCGATGAGCGTGTAGAGCG
97	ZSWIM9	TCAGCCGCTTCTTCGACGCC
98	ZSWIM9	TCGACGCCTGGTGCCAGCAG
99	ZSWIM9	TCGATGAGCGTGTAGAGCGG
100	ZSWIM8	CCAACTGCGAGGTGTGAACG
101	ZSWIM8	CCCAACTGCGAGGTGTGAAC
102	ZSWIM8	CCCCGTTCACACCTCGCAGT
103	ZSWIM8	CCCGTTCACACCTCGCAGTT
104	ZSWIM8	CCTGAGATCCTCGCCCGGCA
105	ZSWIM8	CGAGGTGTGAACGGGGATCG
106	ZSWIM8	CGGGCGAGGATCTCAGGCCT
107	ZSWIM8	TCCGCGAACATCAGCTCCAT
108	ZSWIM8	TGGCCGGTCTCCGAGACTCG
109	ZSWIM8	TTCGTCCGGGCCGCGAGTCT
110	ZSWIM7	AGCAGCTCTTCCACCACAGC
111	ZSWIM7	CAGCAGCTCTTCCACCACAG
112	ZSWIM7	CTGGTACACACGCCGCCCAC
113	ZSWIM7	GGTTCCTACGCTGCCCGCTG
114	ZSWIM7	TCCACCACAGCGGGCAGCGT
115	ZSWIM7	TCCTACGCTGCCCGCTGTGG
116	ZSWIM7	TGATGGACTTCCGGTCTACG
117	ZSWIM7	TGGTACACACGCCGCCCACT
118	ZSWIM6	AAGTGCCGAGACCCTATAAA
119	ZSWIM6	AGCAGCCTCCTCCCGCGAAA
120	ZSWIM6	CGCCGCTTCTAACCCGACAG
121	ZSWIM6	CGCTTCCTTGTGCCGTTTAT
122	ZSWIM6	GAGACCCTATAAACGGCACA
123	ZSWIM6	GCTTCCTTGTGCCGTTTATA
124	ZSWIM6	GGTTAGAAGCGGCGCGGTCA
125	ZSWIM6	GTCTCGGCACTTCCGCTGTC
126	ZSWIM6	TAGAAGCGGCGCGGTCATGG
127	ZSWIM6	TTGTGCCGTTTATAGGGTCT
128	ZSWIM5	AAAGTGGGCGTACGAGCGGG
129	ZSWIM5	AGATCTCCCGCTCATTCCGC
130	ZSWIM5	CAGATCTCCCGCTCATTCCG
131	ZSWIM5	CTCCCGCTCATTCCGCGGGA
132	ZSWIM5	GCTGGACTGCGCCGCCAAGA
133	ZSWIM5	GGTCCTTCCCGCGGAATGAG
134	ZSWIM5	GTAGACGATGCGGCGCTGCA
135	ZSWIM5	GTCCTTCCCGCGGAATGAGC
136	ZSWIM5	TCCAGCTTCCAGTACCGCGG
137	ZSWIM5	TCGTCTACTGGTCCTTCCCG
138	ZSWIM4	ACCAGAACACGATGCGCTTC
139	ZSWIM4	AGAAGGCGAGCACGATGCAC
140	ZSWIM4	CACGGGTGCCTTTCACCCGT
141	ZSWIM4	CCAAGCGAGTAGCCGAGAGT
142	ZSWIM4	CGGCTACTCGCTTGGCGCTG
143	ZSWIM4	CGTGCATCGTGCTCGCCTTC
144	ZSWIM4	GCACGGGTGCCTTTCACCCG
145	ZSWIM4	GCATCGTGCTCGCCTTCTGG
146	ZSWIM4	GTTGCGCTCCTCCGGTCCTG
147	ZSWIM4	TTGCGCTCCTCCGGTCCTGC
148	ZSWIM3	ACAGGTGCTCCTTCATTCTC
149	ZSWIM3	CAGCTGCTTCAAGACCTACG
150	ZSWIM3	CGCTTCCACAACCTCAACCA
151	ZSWIM3	CTATGTAATCCACGAAGCGG
152	ZSWIM3	GACCGGGCTCTCTTTAACTT
153	ZSWIM3	GACGCAGTCCCTGAGAATGA
154	ZSWIM3	GCACTCCTTGAAGTCCTCGT
155	ZSWIM3	GTTGAGGTTGTGGAAGCGGA
156	ZSWIM2	ACTTGAGCGACCGCCTCAGC
157	ZSWIM2	ATCTACCTCCTACGCGAAAT
158	ZSWIM2	CAAGTGTCTTCGCCTTTCAG
159	ZSWIM2	CAGTGGGGCCCATTTCGCGT
160	ZSWIM2	CCTCAGCCGGCGACAAGACC
161	ZSWIM2	CCTGGTCTTGTCGCCGGCTG
162	ZSWIM2	GAGGCTATAAGGCCTCTGAA
163	ZSWIM2	TATCTACCTCCTACGCGAAA
164	ZSWIM2	TCAGCGCCTGGTCTTGTCGC
165	ZSWIM2	TGGGGCCCATTTCGCGTAGG
166	ZSWIM1	ATAGTGGAGGGTATCAAACT
167	ZSWIM1	CACCTTACCCCTTGGGTTAT
168	ZSWIM1	CCACCGGACCTATAACCCAA
169	ZSWIM1	CCCTTGGGTTATAGGTCCGG
170	ZSWIM1	CTGAGATCTTATTTGTCCAC
171	ZSWIM1	GCATGAAGCAGCTCTGATAG
172	ZSWIM1	GCTGAACGAGCTCCTGATTG
173	ZSWIM1	GTATATAGCACCTTACCCCT
174	ZSWIM1	GTGGGCTTGGGTCCTCAATC
175	ZSWIM1	TCCACCGGACCTATAACCCA
176	ZSCAN9	AACGAAATAACCCACTGGCA
177	ZSCAN9	AGTCGGGTGAGAGCCTCCCT
178	ZSCAN9	CGGAAGATCTCCCTTGCCAG
179	ZSCAN9	CTTTCGACAGCTCTGTTACC
180	ZSCAN9	GCTCCTCGGGCAGGATAGAT
181	ZSCAN9	GCTCGATGAACCACAACATG
182	ZSCAN9	GCTGAAACGAAATAACCCAC
183	ZSCAN9	GGAAGATCTCCCTTGCCAGT
184	ZSCAN9	TGGCAAGGGAGATCTTCCGA
185	ZSCAN9	TGGGTTATTTCGTTTCAGCC
186	ZSCAN4	ACAAGCTGAGCCGAGTGTTT
187	ZSCAN4	CAAGGCTATGTCATACGGGA
188	ZSCAN4	CAGTAACTCATTTGCTAGGC
189	ZSCAN4	CATCCCGTATGACATAGCCT
190	ZSCAN4	CCAGCCAAGGCTATGTCATA
191	ZSCAN4	CCGTATGACATAGCCTTGGC
192	ZSCAN4	CCTTTCAAGGTGAACCATCC
193	ZSCAN4	CTATGTCATACGGGATGGAG
194	ZSCAN4	GCAGTAACTCATTTGCTAGG
195	ZSCAN4	TTAGCACTTAAAGCCAGCCA
196	ZSCAN31	AAAGTTGGCGGGAGGCCTCC
197	ZSCAN31	AATGTCCATGTTCACAATCT
198	ZSCAN31	AGGTTTCTTGGTTCCAGACA
199	ZSCAN31	GAATGTCCATGTTCACAATC
200	ZSCAN31	GGACATTCTGAAGTGCTCTC
201	ZSCAN31	GGATGGACTTAAGATTGTGA
202	ZSCAN31	GTGTCACCATGGACTGAAGC
203	ZSCAN31	TAGGTTTCTTGGTTCCAGAC
204	ZSCAN30	AACCAAACTGCCTGAACCGC
205	ZSCAN30	ACCGCTGGCGGAAGGCATCC
206	ZSCAN30	AGAAGGACTCATAATTGTGA
207	ZSCAN30	AGCCAAGGCAACAGGTAAGT
208	ZSCAN30	ATGCCTTCCGCCAGCGGTTC
209	ZSCAN30	CTCATGCCCAAGGAATGATG
210	ZSCAN30	CTGCCTGAACCGCTGGCGGA
211	ZSCAN30	GCTTGATGAGCCAAGGCAAC
212	ZSCAN30	TGGTCTATTCTCTAGAAGCC
213	ZSCAN30	TTGGTTACTCTGACTCTGCG
214	ZSCAN26	AGACGTGGTGGTCGTACTGG
215	ZSCAN26	AGCCATTGTGCAAACAATTC
216	ZSCAN26	ATTGGTGACTGCTTATTCCC
217	ZSCAN26	GCCACTGTCGGCACAGTTCC
218	ZSCAN26	GGAAGACGTGGTGGTCGTAC
219	ZSCAN26	TCCGGGAACTGTGCCGACAG
220	ZSCAN26	TGCACAATGGCTCCTGTCCG
221	ZSCAN26	TGCCTGAATTGTTTGCACAA
222	ZSCAN26	TTGCGGTATGAAGAGACTGC
223	ZSCAN26	TTGGAACATCACACTCAGGT
224	ZSCAN25	AACCGCAGGCGGAAGGTCTC
225	ZSCAN25	ACTGGAGAAAGAGTTGCCGT
226	ZSCAN25	AGGCGTAGAACTCCCGGGGC
227	ZSCAN25	CATGGTGGAGGACTTCACGG
228	ZSCAN25	CTGCCGAAACCGCAGGCGGA
229	ZSCAN25	GAAAGAGTTGCCGTGGGGCA
230	ZSCAN25	GAAGACCCTCAGCAGCAAAT
231	ZSCAN25	GGAGTTCTACGCCTGGATGC
232	ZSCAN25	GGGAGTTCTACGCCTGGATG
233	ZSCAN25	TACGCCTGGATGCGGGAGCA
234	ZSCAN23	AGATCTTTCGTAGACGCTTC
235	ZSCAN23	AGTCTTCGAAGAGCCTCTCG
236	ZSCAN23	CATGCCTGTGGGCAAGAATC
237	ZSCAN23	CGAAAGATCTCTCTGGTGTG
238	ZSCAN23	CTCTTCCTGTACATGATCAC
239	ZSCAN23	GAGTCTTCGAAGAGCCTCTC
240	ZSCAN23	GCGTCTACGAAAGATCTCTC
241	ZSCAN23	GGAGTCTTCGAAGAGCCTCT
242	ZSCAN23	TCCTGTACATGATCACGGGT
243	ZSCAN23	TGTGCGGGTTATCTCTTGAC
244	ZSCAN20	AGCTCTTCAGGCTCTGATCG
245	ZSCAN20	CCTCCCTGGGTAGGATAGTC
246	ZSCAN20	CCTGACTATCCTACCCAGGG
247	ZSCAN20	GCTTCAGGCAGTTCCAGTAC
248	ZSCAN20	GGATTGGCACCGAGAGGCCC
249	ZSCAN20	GTCCCGCCGCATCCCTGTAC
250	ZSCAN20	GTTCCAGTACAGGGATGCGG
251	ZSCAN20	TGCTCTTTGAGGCGGATCTC
252	ZSCAN20	TTCAGGCTCTGATCGGGGAG
253	ZSCAN20	TTCCAGTACAGGGATGCGGC
254	ZSCAN2	AGAGCTCTCGAAGACGGCCA
255	ZSCAN2	CTTAGTCCAGGTGCCTCAAG
256	ZSCAN2	CTTGCCAGCACTCTGGGCGA
257	ZSCAN2	GAGCTCTCGAAGACGGCCAA
258	ZSCAN2	GCCGACAGAGCTCTCGAAGA
259	ZSCAN2	GGTTGCTACCATGATCCTGG
260	ZSCAN2	TGGGCGAAGGGCTCGGAATC
261	ZSCAN2	TGTCCCGAAGAGTCTGGGTC
262	ZSCAN2	TTCGAGAGCTCTGTCGGCGC
263	ZSCAN2	TTCGCCCAGAGTGCTGGCAA
264	ZSCAN16	ACAAGTTGGCCGCCTTAAGA
265	ZSCAN16	AGGACTGTACTTTCCTGAGG
266	ZSCAN16	CTGTGCTATCAGGATGCACC
267	ZSCAN16	CTTCAGCCTTAACTATTAGA
268	ZSCAN16	GTGAGAGCTTCGCGGGGTCC
269	ZSCAN16	TAATAGTTAAGGCTGAAGAC
270	ZSCAN16	TCCTAAGGATCTGCAAGCAT
271	ZSCAN16	TCTCCGAACTTTGCCACCAG
272	ZSCAN16	TGATTCACGTGGCCTTCTTA
273	ZSCAN16	TTCACGTGGCCTTCTTAAGG
274	ZSCAN12	AATTCTAGAGCTGTTGGTGC
275	ZSCAN12	CAAAGACCAGGACGAACTAT
276	ZSCAN12	GCACAAATATACCACCAGAC
277	ZSCAN12	GGAAACGTCTGGACCCCGTG
278	ZSCAN12	GGACGAACTATTGGAAGTAA
279	ZSCAN12	GGCATCTATTTGGGCTATCC
280	ZSCAN12	GTCGGAAGACCTCCCTGCTA
281	ZSCAN12	TCGGAAGACCTCCCTGCTAT
282	ZSCAN12	TTCTGCTACCAGGAAACGTC
283	ZSCAN12	TTGCAGGTTCTGATCCTGTC
284	ZSCAN10	ACAGGGAGTCCGGCAACGTG
285	ZSCAN10	CACAGGGAGTCCGGCAACGT
286	ZSCAN10	CAGATGCTTCCAGTATCAGG
287	ZSCAN10	CCACAGGGAGTCCGGCAACG
288	ZSCAN10	CCACGTTGCCGGACTCCCTG
289	ZSCAN10	GCAGCTCGGAGCAGTCAAAC
290	ZSCAN10	GCCCCATGTCCTCCTGATAC
291	ZSCAN10	GCTCGGAGCAGTCAAACTGG
292	ZSCAN10	GGGCATCCCTAAGCCGGCTC
293	ZSCAN10	TCCAGTATCAGGAGGACATG
294	ZRANB3	AAGTGACTCTTATAAACACC
295	ZRANB3	AGCTTTGCTCTTAGTTTGTC
296	ZRANB3	CAAAGGAGATGCCATCTTTC
297	ZRANB3	CTGCTTCCTTTCCAGAAAGA
298	ZRANB3	CTTCTTTATGTTCTGATTTG
299	ZRANB3	CTTGTCAAATAAGAAATCTG
300	ZRANB3	GAGATGCCATCTTTCTGGAA
301	ZRANB3	TCCATCTCTTCTGAGGGCAA
302	ZRANB2	AAGAATTTCCGAGTCAGTGA
303	ZRANB2	AGAACTAGCTGTAATAGATG
304	ZRANB2	CATTAGCACTAAACAAGCCT
305	ZRANB2	GAGGCTAAGATGATGAAAGC
306	ZRANB2	GCTTGTTTAGTGCTAATGAC
307	ZRANB2	GTCACTGACTCGGAAATTCT
308	ZRANB2	TACTCCAAAGTATGCTAAGC
309	ZRANB2	TCCAGTCACCGTCACTGACT
310	ZRANB2	TCCGAGTCAGTGACGGTGAC
311	ZRANB2	TCTTCCAGCTTAGCATACTT
312	ZRANB1	AAGTGCACAATGTCAGAACG
313	ZRANB1	ACTACTTCCTCCTTCGGTGC
314	ZRANB1	ATAGTACACTTGATTGCAGA
315	ZRANB1	CTAGAGTCTGGACATATCAA
316	ZRANB1	CTCAGTGCTTATCCCAGCGT
317	ZRANB1	CTGTACGAAGACTTAACCCT
318	ZRANB1	GGTTAAGTCTTCGTACAGCA
319	ZRANB1	TAATATTGAAGCAATCGAGT
320	ZRANB1	TAGTAGGCGGAGATCTTCTT
321	ZRANB1	TGAGTGCATCTGATTGCTCT
322	ZPLD1	ATCAATCTCAGCACCTTGGA
323	ZPLD1	ATCTCAACTCACTGGTAGAT
324	ZPLD1	ATTGATGAACCCCCTGCAGT
325	ZPLD1	CAACTCACTGGTAGATAGGC
326	ZPLD1	CATCATCAATCTCAGCACCT
327	ZPLD1	CCATTGAACTGAGCAGATCC
328	ZPLD1	CTAACAATTAGAGTGCTTCC
329	ZPLD1	GCATGGGGATTCCCACTGCA
330	ZPLD1	TATTGATGAACCCCCTGCAG
331	ZPLD1	TGAGGCTGATCTCAACTCAC
332	ZPBP2	ACCAGAGCACCGCGGAGAGT
333	ZPBP2	AGCTTGGGTCCTACTCTCCG
334	ZPBP2	AGGCTTCATTTATGGCAAGC
335	ZPBP2	GAAGCCTTTCTCATTGCGTT
336	ZPBP2	GCCTTTCTCATTGCGTTCGG
337	ZPBP2	GGCTTCATTTATGGCAAGCC
338	ZPBP2	GGGTCCAATCCATAAGTAAG
339	ZPBP2	TCCTACTCTCCGCGGTGCTC
340	ZPBP2	TCCTCCGAACGCAATGAGAA
341	ZPBP2	TGTGAGGTACCAGAGCACCG
342	ZPBP	AACTTCGAGGAGAGCATGAG
343	ZPBP	ACCCATCATTCCAGTGGCAT
344	ZPBP	CCACAGTAGGTTTATATTCC
345	ZPBP	CCTTGTGTTCCAGAACTTCG
346	ZPBP	GCCCATGCCACTGGAATGAT
347	ZPBP	TATGTGTAACCCAGCGGCTG
348	ZPBP	TGGCGTTTACACCTGCTTCC
349	ZPBP	TGGGTTACACATAACACATG
350	ZPBP	TGGTAGACCCATCATTCCAG
351	ZPBP	TTAACGACTTCTTCCACAGT
352	ZP4	ACCAAGGTCATCTGCTGCTT
353	ZP4	ACCTTGGTGGCCTCTACTGT
354	ZP4	ACGTGGGTCCACAAGGGCCC
355	ZP4	CTCCATAAATCTTCTCAGCC
356	ZP4	GAAACTGTTTAAGTGCCCTG
357	ZP4	GGAGTGGAAGCATCCTACAG
358	ZP4	GTAGGATGCTTCCACTCCCA
359	ZP4	TCTCACTACCTCATGCCCAT
360	ZP4	TGTGGCACGTGGGTCCACAA
361	ZP4	TGTGGTTGCGGCCGTCCATC
362	ZP3	AAAGCCACCCACCGTAATGG
363	ZP3	ACCAGCGGCTCACACTTTGC
364	ZP3	CACCGTAATGGTGGAGTGTC
365	ZP3	CACTCCACCATTACGGTGGG
366	ZP3	CTGACACTCCACCATTACGG
367	ZP3	GGACGCAGTGGTCAGGTTTG
368	ZP3	GTGTGAGCCGCTGGTCTCTC
369	ZP3	TCGGTACCGGGAAGCTCATC
370	ZP3	TGACACTCCACCATTACGGT
371	ZP3	TGAGCTTCCCGGTACCGAAA
372	ZP2	AGGCTTCATATGGGGCCTTC
373	ZP2	CACATCAGCTGTCCTGTTAT
374	ZP2	CACCAACTGATTGACACCTA
375	ZP2	CTATGAGTCTGATGGTCATT
376	ZP2	CTCCATAGGTGTCAATCAGT
377	ZP2	CTCGCACTGAGCCAGCTTAA
378	ZP2	GATACAGTACACCTCTGTGG
379	ZP2	GATGAACTGTACTTATGTTC
380	ZP2	GCTCGCACTGAGCCAGCTTA
381	ZP2	TAAGATACAGTACACCTCTG
382	ZNRF4	AGATCTGCCGGCCTTGTTTG
383	ZNRF4	AGTGGACTTTGCAGATCTGC
384	ZNRF4	ATTTCCACTTAGGGCCGCCC
385	ZNRF4	CAGATCTGCCGGCCTTGTTT
386	ZNRF4	GCAGATCTGCCGGCCTTGTT
387	ZNRF4	GCTCGAGTTGCCATCCAGCA
388	ZNRF4	GGATGGCAACTCGAGCACAG
389	ZNRF4	GGCCTTGTTTGGGGTGCCCC
390	ZNRF4	GGTCTGGAGCTAGGTCCCGC
391	ZNRF4	TGGGCGGCCCTAAGTGGAAA
392	ZNRF3	AGGTGGTGTAGTCGCCGCTC
393	ZNRF3	CAAGGAGACGGCATTCGTGG
394	ZNRF3	CGTGAGGCCGGTGGTGTAGG
395	ZNRF3	CTCCACGAATGCCGTCTCCT
396	ZNRF3	CTGTTCGAGTCGAGCCCGAG
397	ZNRF3	GGAGACGGCATTCGTGGAGG
398	ZNRF3	GGCCAAGGAGACGGCATTCG
399	ZNRF3	TAGGTGGTGTAGTCGCCGCT
400	ZNRF2	AATAGCAGCAGCGGCCCGTA
401	ZNRF2	ACCGAGTCCTGCGAGCCGTA
402	ZNRF2	ACGGGCCGCTGCTGCTATTG
403	ZNRF2	CACCTCTCGCCGCACATGTT
404	ZNRF2	CCCGTACGGCTCGCAGGACT
405	ZNRF2	CCGAGTCCTGCGAGCCGTAC
406	ZNRF2	CTCCAAACATGTGCGGCGAG
407	ZNRF2	CTGGTAAAGAGCCGATCACC
408	ZNRF2	GTACGGGCCGCTGCTGCTAT
409	ZNRF2	TGAAGGTGGACTGCGCCGCG
410	ZNRF1	AGGTAGAGCATCCGCCAGCG
411	ZNRF1	CGGCAATGGTTACCAGGAGA
412	ZNRF1	CTCCTGGTAACCATTGCCGT
413	ZNRF1	CTGTGCGAGCTGAACCACCT
414	ZNRF1	GTCAGCTCGGTGGCGGGCAT
415	ZNRF1	TACCTCTGCACATCGCACCC
416	ZNRF1	TAGAGACGGGATGCTGTACC
417	ZNRF1	TCCGACTCCACCTATGCCCA
418	ZNRF1	TGCCCACGGCAATGGTTACC
419	ZNRF1	TTTGGGCACTACCGGGCAGG
420	ZNRD1	AGCCATGCCTATGTCGATGG
421	ZNRD1	CAAGTCCGACTGAAAGCTAG
422	ZNRD1	CTCTAGCTTTCAGTCGGACT
423	ZNRD1	GACAGCCATGCCTATGTCGA
424	ZNRD1	GCGGTCATTTGTACTCGCTG
425	ZNRD1	GGCAGGACCGAGCCGCAATC
426	ZNRD1	GTCGGACTTGGATTTCTGTC
427	ZNRD1	GTGGCTTCTCCATCAACGTG
428	ZNRD1	TTCCTCCATCGACATAGGCA
429	ZNRD1	TTTCTGTCCGGATTGCGGCT
430	ZNHIT6	AAGGTGTGTTGAATGACCCG
431	ZNHIT6	CAGCTTGGAGATTAAACGGG
432	ZNHIT6	CAGGAATGTCGCATACAACG
433	ZNHIT6	CTCGAACTCCATTACACGTC
434	ZNHIT6	GGAGACGGATAGCAATCTGA
435	ZNHIT6	GGAGTGCACTGGACGGAACG
436	ZNHIT6	TACCCATTGGATTCACGAAA
437	ZNHIT6	TCCGATGGAGAGAGAGTCCG
438	ZNHIT6	TCGGCCATCACCTCTTCTTT
439	ZNHIT6	TTCCGCTTGGAGCCCACTGG
440	ZNHIT3	CAAACAGATAACGCAGACAG
441	ZNHIT3	CAGACGGGGCAACGGTACTT
442	ZNHIT3	CGCTGTCTGCGTTATCTGTT
443	ZNHIT3	GTGCTTCCGGAAACAGATCA
444	ZNHIT2	ACGGTAGAAGTCTTCAGCGC
445	ZNHIT2	ACTGCTCGCTGCGCTGCTAC
446	ZNHIT2	AGTAGGGCACATTACAGCGA
447	ZNHIT2	CAGTAGGGCACATTACAGCG
448	ZNHIT2	CCGGCCGGGCAGATACCACA
449	ZNHIT2	CTGCTCGCTGCGCTGCTACC
450	ZNHIT2	GGGCACATTACAGCGAGGGC
451	ZNHIT2	TAGCAGCGCAGCGAGCAGTA
452	ZNHIT2	TGAAGACTTCTACCGTGACC
453	ZNHIT2	TTCTACCGTGACCAGGTGCT
454	ZNHIT1	AACTACCTGACGGCCTGTGC
455	ZNHIT1	ACAGCGCACCGTGCAGTACC
456	ZNHIT1	CCGCATCAACAGGCAGCTCG
457	ZNHIT1	CTGTGGTGCCCGGTACTGCA
458	ZNHIT1	GACAGCGCACCGTGCAGTAC
459	ZNHIT1	GGTCCTGGGAGCGAACTAGA
460	ZNHIT1	TACTGCACGGTGCGCTGTCT
461	ZNHIT1	TCTGCATCATCGTCAAACTG
462	ZNFX1	AGAGATTCCCCAGTGGCCGA
463	ZNFX1	AGGGAACTGGCTATTATTCA
464	ZNFX1	GAAGCTGGATGACTCCCAGA
465	ZNFX1	GAGAGATTCCCCAGTGGCCG
466	ZNFX1	GGAATCTCTCAGGAACGCCA
467	ZNFX1	GGGGTCTAAGACATTAACTC
468	ZNFX1	GTGGTTAATACGGGGATTCC
469	ZNFX1	TAAAGGATCCCTCGGCCACT
470	ZNFX1	TGGCCTCCAGACAAGGTCTT
471	ZNFX1	TGGTTAATACGGGGATTCCT
472	ZNF891	AAGCCTGTGATCTCCCTGTT
473	ZNF891	ATTCCTAGCAACCTGGTTTC
474	ZNF891	CGATATCTAAGTAACACTTA
475	ZNF891	CTATATAAATCTCTCCTCAG
476	ZNF891	CTTATGGCAATATTTACTGC
477	ZNF891	TAGCATCACCCACTCTTCCT
478	ZNF891	TCTGTACATACTTCTCTGAG
479	ZNF891	TGGCTGGATTCCTAGCAACC
480	ZNF891	TTCCTAGCAACCTGGTTTCA
481	ZNF891	TTGGATCTCCTGGTCTGGAC
482	ZNF865	CGACGATGAGGACGGTGCCT
483	ZNF865	CGGCATCAAAGAGCGGTGGA
484	ZNF865	CGGCGGGTAGTCATACTGCG
485	ZNF865	CTCGGCCTTAGGTTTGAAGG
486	ZNF865	GCAGTCCACCTTCAAACCTA
487	ZNF865	GCGGCGGGTAGTCATACTGC
488	ZNF865	GCTCCATGGGCTCGAAGCGC
489	ZNF865	GGCGGGTAGTCATACTGCGG
490	ZNF865	TGCGGCGGGTAGTCATACTG
491	ZNF865	TGCTCCCCGTAGAGCTCCAT
492	ZNF862	ACTGCACAAACCACGACTTC
493	ZNF862	AGCATCGAGGTAGACTGTAC
494	ZNF862	AGCCCGTTTCCCGAGCATCC
495	ZNF862	ATCCCGGATGCTCGGGAAAC
496	ZNF862	CACAAACCACGACTTCTGGA
497	ZNF862	CCCATGGTTGGTCATGAACA
498	ZNF862	CCTTGTTCATGACCAACCAT
499	ZNF862	GCCGAGAATACCCAGCTGTC
500	ZNF862	TACGGTCCAGTTTCTCGGGC
501	ZNF862	TCCTTGTTCATGACCAACCA
502	ZNF853	ACACCGAAGCTCCGGCCTGA
503	ZNF853	AGACCTTCAGGCCGGAGCTT
504	ZNF853	AGACTGAGATCCCCCGGAGC
505	ZNF853	AGCTTCGGTGTCTTAAAGAT
506	ZNF853	CTTCGGTGTCTTAAAGATGG
507	ZNF853	GAGCTTCGGTGTCTTAAAGA
508	ZNF853	GCTTCGGTGTCTTAAAGATG
509	ZNF853	GGCAACCAAGACCTTCAGGC
510	ZNF853	GGCCGGCAACCAAGACCTTC
511	ZNF853	GGGATCTCAGTCTGACAGCC
512	ZNF852	AGAAGCACTCAGGGCTGGCT
513	ZNF852	AGTGTGGAGCAGTCTTTAGT
514	ZNF852	ATTGGAGTTCACACCTCATT
515	ZNF852	CAGTCATAATTCTAGCCTTA
516	ZNF852	GGGTTCTCTGATGTACCATA
517	ZNF835	AGGTCACCGAGGGTCCGCGT
518	ZNF835	CGGACTCAATCTGGTTCCGG
519	ZNF835	CTCGCAGGTTTGAGAGGATC
520	ZNF835	GCGGACTCAATCTGGTTCCG
521	ZNF835	GGTAGCGGGCGGACTCAATC
522	ZNF835	GTCACGCATGAGGAACCCGG
523	ZNF835	GTTGGTGCACCGCGCCTCTG
524	ZNF835	TGTTGGTGCACCGCGCCTCT
525	ZNF831	ACAATGTTCACAGTGAGCGC
526	ZNF831	AGTCTTAAAGGCGATGCCGC
527	ZNF831	ATCGGACTCCGAGGACTGCC
528	ZNF831	CAATGTTCACAGTGAGCGCT
529	ZNF831	CAGTCCTCGGAGTCCGATGG
530	ZNF831	CATCGGACTCCGAGGACTGC
531	ZNF831	CCGGAGGCACTGTGTGGTAC
532	ZNF831	CCGGGCAAGGTGCGGAATGC
533	ZNF831	CGGCAGTCCTCGGAGTCCGA
534	ZNF831	TACCACACAGTGCCTCCGGG
535	ZNF827	ACGCCGTCAGAAGCCTCTTA
536	ZNF827	AGCCTCTTATGGAGAAGTCC
537	ZNF827	AGCTCCAATGTGTGACTGCT
538	ZNF827	CCGCCTCAAGTTGCTGCTCA
539	ZNF827	CGCCTCAAGTTGCTGCTCAA
540	ZNF827	GACACTGCAGTGGGTCTCGC
541	ZNF827	GAGACAGCTTGTAGTTCTCC
542	ZNF827	GGCTGCGGCATCGAGTTTGA
543	ZNF827	GGTGATCTTGACACTGCAGT
544	ZNF827	TGGCTGCGGCATCGAGTTTG
545	ZNF821	AAGGCTCGTTCTGTCGACGC
546	ZNF821	AGGCTCGTTCTGTCGACGCA
547	ZNF821	CCTCCGAGTGGATTAAGAGG
548	ZNF821	GAAGCGCGCCAATGAAACCC
549	ZNF821	GACCCCCAGTGTACGCAAGT
550	ZNF821	TCGCCACCTCTTAATCCACT
551	ZNF821	TGGATTTGTCTGTTTCCGAC
552	ZNF821	TTGGATTTGTCTGTTTCCGA
553	ZNF81	AAGGCCCATGAGAGCTCCGG
554	ZNF81	AGGCCCATGAGAGCTCCGGT
555	ZNF81	CCATGAGAGCTCCGGTGGGC
556	ZNF81	CCTTCCCTGGCCCTAACTAC
557	ZNF81	CTTCCCTGGCCCTAACTACG
558	ZNF81	GTCAGGTGCCCCCGTAGTTA
559	ZNF81	GTGCCCCCGTAGTTAGGGCC
560	ZNF81	TGCCCCCGTAGTTAGGGCCA
561	ZNF81	TGTCAGGTGCCCCCGTAGTT
562	ZNF81	TTCCCTGGCCCTAACTACGG
563	ZNF805	ACTTGTGAGCGAGCCCTGTC
564	ZNF805	AGGGCTCGCTCACAAGTGGT
565	ZNF805	AGGTAAAGATCCCGTGATCC
566	ZNF805	ATGTAGTGTCGAATGAATCC
567	ZNF805	GAATCCTCTCATGTCGAGCA
568	ZNF805	GCTTCAGAGGACTCTCGATT
569	ZNF805	GTCTCCTTGCTCGACATGAG
570	ZNF805	GTGGCAAGGTCTTCAAACAC
571	ZNF804B	AAACATCTCACCAAGCCATC
572	ZNF804B	AACGTCTATCTGTCTGTAAC
573	ZNF804B	AAGAGCGCTCTTCTCCTTAA
574	ZNF804B	ACAGATAGACGTTGTTTGTT
575	ZNF804B	ACGTTGTTTGTTTGGAAATC
576	ZNF804B	CTATGATCTGAAGATGTGTG
577	ZNF804B	GTCTGTAACTGGTGTCGATT
578	ZNF804B	TGCTGTGGACCATTGTTTAT
579	ZNF804B	TTGCAAGATTTGAGAGCTTA
580	ZNF804B	TTGTTTATCGGAAATGCTTC
581	ZNF804A	AACGCCGTTCTGGTAAGAGC
582	ZNF804A	ACTAGCTATATACACTGACG
583	ZNF804A	AGCTATATACACTGACGTGG
584	ZNF804A	CTCTGGCAGTTCACCAGACG
585	ZNF804A	GATCTGAGGTAACGCCGTTC
586	ZNF804A	GCTATATACACTGACGTGGT
587	ZNF804A	GTAGTGGGATGACTGTAGGG
588	ZNF804A	TTATCAGTGCACATTACCTC
589	ZNF800	ACGAGGTTACATGACCATTT
590	ZNF800	ATGGTCATGTAACCTCGTCT
591	ZNF800	CACTTGGATATATGGCTTCT
592	ZNF800	CATGTAACCTCGTCTTGGGA
593	ZNF800	CCACTACAGACATCCAAATC
594	ZNF800	CGAGGTTACATGACCATTTA
595	ZNF800	CTATCATCCTTCCCAAGACG
596	ZNF800	GTTCACAGCATCCGTGATGA
597	ZNF800	TGGTCATGTAACCTCGTCTT
598	ZNF800	TTATGCCGCAGTCTCTTCAG
599	ZNF8	AGGTTTCCATTGGCGCCGCT
600	ZNF8	ATTGGCGCCGCTCGGCCTTC
601	ZNF8	ATTTGGGGAATCGCTGCCCG
602	ZNF8	CCAATGGAAACCTTCGTTCC
603	ZNF8	CGATTCCCCAAATCCTTGTT
604	ZNF8	CTACGGGTCCCCCGGAGGAA
605	ZNF8	CTTGGGTTCGGAGTCGCCAA
606	ZNF8	GAATCGCTGCCCGGGGACAA
607	ZNF8	GATTTGGGGAATCGCTGCCC
608	ZNF8	TTGGCGCCGCTCGGCCTTCT
609	ZNF792	ACACACATGTGGTTTCCGCC
610	ZNF792	ATGGCAAGAGGGGCGTATAG
611	ZNF792	CACACATGTGGTTTCCGCCT
612	ZNF792	GGCGTATAGAGGGTGTGGCT
613	ZNF792	TGATAGGCCTCACACACATG
614	ZNF792	TGGCAAGAGGGGCGTATAGA
615	ZNF792	TTCTTACTACATTGCACAGT
616	ZNF791	AAAGGTTTGATGGTATCGAA
617	ZNF791	AACAGACTGGCGATATCTAA
618	ZNF791	AGATCTCACATGCCTATTAA
619	ZNF791	CCATCCAAGTATCAGGAATA
620	ZNF791	GAATGAACTGGGTCGACTAA
621	ZNF791	GTCCACGTGCGAACTCACAC
622	ZNF791	TGAGTCGTTCATCCCTTAAT
623	ZNF791	TTTGAGGAACCTAGCCTCAG
624	ZNF790	AAAGTCTGAGTCGTGACTAA
625	ZNF790	ACAGTCTGAGCCAGAACAAA
626	ZNF790	ATCAACGAATTCATTCTGGT
627	ZNF790	CAACATCATTTAATTCACAC
628	ZNF790	CAGAATGAATTCGTTGATGT
629	ZNF790	CATAGGGTTTCCTACCAACA
630	ZNF790	GCACATTAGAAGCCATGTGC
631	ZNF790	GTTCACAGCTTACACGACAT
632	ZNF79	AAGGTTTGCACTGTGACGGA
633	ZNF79	ACCTGGCGTGAACGCCCAGT
634	ZNF79	GAACGCCCAGTTGGAACAAA
635	ZNF79	GCAGTTGGTCCCTGCTCCGA
636	ZNF79	GTCCAGAAACTTGGTCCTAC
637	ZNF79	TCCAACTGGGCGTTCACGCC
638	ZNF79	TCTTGGGGAAGCATAAGGTC
639	ZNF79	TTGAACCTGTCCCTCGGAGC
640	ZNF789	ATCCTGGATCTACCGAGAGC
641	ZNF789	CAGCCATCGTGCCCAGCTGA
642	ZNF789	CATCGTGCCCAGCTGAAGGA
643	ZNF789	CCATGTTCCTGACAGTCCCG
644	ZNF789	CTTCAGCTGGGCACGATGGC
645	ZNF789	GACGAGTTTGTGGACGTGTA
646	ZNF789	GAGCGTCCCAGTCTTGAACG
647	ZNF789	TTCAGCTGGGCACGATGGCT
648	ZNF787	ATCGCCATTCCGGTGGGCGA
649	ZNF787	CACAAGAAGGTCCACGCCGT
650	ZNF787	CGGCGAGATCGCCATTCCGG
651	ZNF787	CGGGAAGAGGCCTGGTCTCC
652	ZNF787	TCCACGCACACGTACGGCTT
653	ZNF787	TCCGGGGCCACTGGACTCTG
654	ZNF787	TCTCGTGACTGGCCATCTGC
655	ZNF786	AGCAAGCACCGTGCCCAGGC
656	ZNF786	GCGTACGGTCACCTTCCCCG
657	ZNF786	GGGGAAGGTGACCGTACGCC
658	ZNF786	GGTCACCGGGGAGCGCTAGA
659	ZNF786	GGTGACCGTACGCCTGGTCG
660	ZNF786	GTGACCGTACGCCTGGTCGC
661	ZNF786	TCAAAGAGCCATGGCCAAGC
662	ZNF786	TGACCGTACGCCTGGTCGCG
663	ZNF786	TGGCTCTTTGAAATCCCGCC
664	ZNF786	TTTGAAATCCCGCCCGGCCC
665	ZNF784	AGCTCAGACTCGGCGACTCC
666	ZNF784	CGACCTCGTCGAGATCCAGG
667	ZNF784	CTCGTGGTCGCGCATGTCTG
668	ZNF784	GAGCTCAGACTCGGCGACTC
669	ZNF784	GTCGCCGAGTCTGAGCTCAG
670	ZNF784	TCCGGAGGTTCCGGGGATCG
671	ZNF784	TCGCCGAGTCTGAGCTCAGC
672	ZNF784	TGGATCTCGACGAGGTCGCT
673	ZNF782	ACTTATGACACTTGGGAGTT
674	ZNF782	ATAAGTCTGCTGGCTTCTAG
675	ZNF782	CCAGCAGACTTATGACACTT
676	ZNF782	CCCAAGTGTCATAAGTCTGC
677	ZNF782	GCCAGCAGACTTATGACACT
678	ZNF777	AACGGCGGAGATCACCCGCT
679	ZNF777	AACTTCTCCGTTGCTGCCCG
680	ZNF777	AAGCGGGTGATCTCCGCCGT
681	ZNF777	ACTTCTCCGTTGCTGCCCGG
682	ZNF777	AGATCACCCGCTTGGCCGTG
683	ZNF777	GATCACCCGCTTGGCCGTGT
684	ZNF777	GGAACTTCTCCGTTGCTGCC
685	ZNF777	GGGTGATCTCCGCCGTTGGG
686	ZNF777	GGTGATCTCCGCCGTTGGGA
687	ZNF777	GTGATCTCCGCCGTTGGGAG
688	ZNF772	ACAGGTCATGATTCCTAAGA
689	ZNF772	AGTACACGAACACGTCCTCA
690	ZNF772	CTGCACTGGGTCCGTCAGCA
691	ZNF772	GGAACATACTTGAGCTAGCT
692	ZNF772	TCAGAGGCTCCTGTACCGCG
693	ZNF772	TCTCTGGTGCTGTGCAAGTA
694	ZNF772	TGGAACATACTTGAGCTAGC
695	ZNF772	TGTAAGGCCTTGCTCCCGTA
696	ZNF771	CAAGATCCCCCTGGACAACA
697	ZNF771	CGGCGAACAGCAGACAGAGG
698	ZNF771	CTCCTCTGTCTGCTGTTCGC
699	ZNF771	CTTTGCACGCCGCTCCACGC
700	ZNF771	GCCCGGCGAACAGCAGACAG
701	ZNF771	GGTGAAACTCAAGATCCCCC
702	ZNF771	TAGAGCGGTGGCCGAAACGG
703	ZNF770	AGGCATGCACTTATTCATAC
704	ZNF770	AGGCATTATCTCATTCACAC
705	ZNF770	ATTCACGCATGTACAATCTG
706	ZNF770	CACTTATTCATACTGGTCAG
707	ZNF770	CAGATGAACTAGTTGCCTAA
708	ZNF770	CATCACATTCAAATGGCTTC
709	ZNF770	CTATGATACATTCCATATAC
710	ZNF770	CTTTAGGCAACTAGTTCATC
711	ZNF770	GCTGTATGTGGGATCGGACT
712	ZNF770	TGACCTGTTTAACATCATTC
713	ZNF768	CGTCACGACTTTGCACATCC
714	ZNF768	GAACGGGAGGCGTCGCCATG
715	ZNF768	GACGAAATGGGGAGCCCCGA
716	ZNF768	GGAACGGGAGGCGTCGCCAT
717	ZNF768	GTCACGACTTTGCACATCCT
718	ZNF768	GTGCAAAGTCGTGACGAAAT
719	ZNF768	TCACGACTTTGCACATCCTG
720	ZNF768	TGCAAAGTCGTGACGAAATG
721	ZNF768	TGGAACGGGAGGCGTCGCCA
722	ZNF768	TGTGCAAAGTCGTGACGAAA
723	ZNF76	AAGTGATCCAGCTCGAGGAT
724	ZNF76	AGACGGTGACCCTCAGTGAC
725	ZNF76	AGGCCATCGTCCCGTCACTG
726	ZNF76	AGGGCAAGTGATCCAGCTCG
727	ZNF76	CAAGTGATCCAGCTCGAGGA
728	ZNF76	CACTTGGTGAATGTATGCGG
729	ZNF76	CGGTGGTCCCATCCTCGAGC
730	ZNF76	GACCCTCAGTGACGGGACGA
731	ZNF76	GGCCATCGTCCCGTCACTGA
732	ZNF76	TTTGACAGCTTGCTGGACGT
733	ZNF75D	AAGTGCTGGCGAGCGCTCTC
734	ZNF75D	AATAGAAGCTCCGGAAGTGC
735	ZNF75D	AGAGCGCTCGCCAGCACTTC
736	ZNF75D	AGTTGGCTGACAGCCTCGAG
737	ZNF75D	CTCTCTGAAAGCGGTCTACC
738	ZNF75D	GACCGCTTTCAGAGAGAACC
739	ZNF75D	GATACTTCTGCACCCAGTTC
740	ZNF75D	GATGGCATAATTCCTGGAGT
741	ZNF75D	GGACCAAGACTGTCCATCTG
742	ZNF75D	TCTCTGAAAGCGGTCTACCA
743	ZNF750	CAGGTGTGCGAGCCCACTCG
744	ZNF750	CCTCGCCAAGGACGACGTCA
745	ZNF750	CGTTGCAGGTAAAGGGGCAC
746	ZNF750	GAGTGGGCTCGCACACCTGG
747	ZNF750	GTACTTGAAGGGCTTTCCCG
748	ZNF750	GTTCTCCTTGACGTCGTCCT
749	ZNF750	TACTTGAAGGGCTTTCCCGG
750	ZNF750	TGGGCTTCCGCTCTTTGACG
751	ZNF750	TTGCTCAGACACTAGCGTGA
752	ZNF750	TTGTACTTGAAGGGCTTTCC
753	ZNF746	ACGGGCACATCAGGAACCTT
754	ZNF746	ATGGTAGCTGCCATCGTCCA
755	ZNF746	CAAGGTTCCTGATGTGCCCG
756	ZNF746	CGATTCAATCTTCCTTTCCA
757	ZNF746	CTACCATCCAGGCCATGGAA
758	ZNF746	CTACGCCATCTCCAAGCCCG
759	ZNF746	GAGAGGCAACTATGAGACGC
760	ZNF746	GGTCCTCTCCCAGATTGAGC
761	ZNF746	GTCCTCTCCCAGATTGAGCA
762	ZNF746	TTTCCCTGGAAGGTCGAACC
763	ZNF740	ACCCGCCCGCTCTCCATTCT
764	ZNF740	CACGCTTGTGACGCTCCAGG
765	ZNF740	CGGCCTGCTTGCTGGCAATC
766	ZNF740	CTGCTAGGCCTTCACAAGCC
767	ZNF740	CTGGCTTGTGAAGGCCTAGC
768	ZNF740	GAGCCAGATTGCCAGCAAGC
769	ZNF740	GTACACGCTTGTGACGCTCC
770	ZNF740	TCCATTCTCGGCCTGCTTGC
771	ZNF713	AATGCTATACTTTCCCAGCA
772	ZNF713	ACTTTCCCAGCAGGGAAACA
773	ZNF713	ATGTTGGATCACAGATAGTT
774	ZNF713	CCAGCAGGGAAACATGGAGA
775	ZNF713	CCTTCTCCATGTTTCCCTGC
776	ZNF713	CTTCTCCATGTTTCCCTGCT
777	ZNF713	GAAAGTATAGCATTCTGAGA
778	ZNF713	GAATGCTATACTTTCCCAGC
779	ZNF711	AATCATAGTATGGGCCATTC
780	ZNF711	AATCCTGCATAATCATAGTA
781	ZNF711	ATCCTGCATAATCATAGTAT
782	ZNF711	CAGTGATGATATCAGGCCCA
783	ZNF711	GATGGGATAACTCTTGATCA
784	ZNF711	GCTGGTACTGCACATATCGA
785	ZNF711	GGCCCATACTATGATTATGC
786	ZNF711	TCAGAAACTAATACAGCCTC
787	ZNF711	TCAGTCTCAGTGATGATATC
788	ZNF711	TGCTATTGAAGAAGATTTAG
789	ZNF710	AAGCGCCGAAGCCTTCTACC
790	ZNF710	ACTCGACGCACACATGGCAG
791	ZNF710	CGCTTACGCCTACGCCAGTG
792	ZNF710	CGGTTTCGAACCGCCGCACC
793	ZNF710	CTACGTCCAGCTCCGGCCGT
794	ZNF710	GAAGGCTTCGGCGCTTATGG
795	ZNF710	GTAGAAGGCTTCGGCGCTTA
796	ZNF710	GTAGCGCCATGCTCGGCTCG
797	ZNF71	CACCCAGCTGCTGAGTGACG
798	ZNF71	CCAGCGAGACCAGGTTCCGC
799	ZNF71	CCCGTCACTCAGCAGCTGGG
800	ZNF71	CCTGCGGAACCTGGTCTCGC
801	ZNF71	GACGTTCCGGGATGTGACAG
802	ZNF71	GCCGGAACACCAACCTCACG
803	ZNF71	GGCCCCGTCACTCAGCAGCT
804	ZNF71	TGGCCTCCGAGTGTAGCGAA
805	ZNF706	CAGCTTTGGCAGCAGCCTTT
806	ZNF706	GAAACAAGGACATGACCAAA
807	ZNF706	TCTGGAGGAAGTGGAGTCTT
808	ZNF704	CTAGCCAAGCGCTCCAGCCT
809	ZNF704	GACCTTCACATTTCAACCAG
810	ZNF704	GAGGAACGCTTCGTGGCCCT
811	ZNF704	GAGGGCCACGAAGCGTTCCT
812	ZNF704	GGACGCCGAGGAACGCTTCG
813	ZNF704	GGTGCAGGCAAAGCCCCGAG
814	ZNF704	TCATCAACACTTGTTCCCCT
815	ZNF704	TCTAGCCAAGCGCTCCAGCC
816	ZNF704	TGCTGGAGGAACGTCAATAT
817	ZNF704	TTCATGGTCAAGGGCTCGGT
818	ZNF703	AAGATGCTGAGCGCGCACAC
819	ZNF703	CCGCTGCTTTCGGGTGTCCT
820	ZNF703	CGCCCGCTGGATCTAACCCA
821	ZNF703	CGCTGCTTTCGGGTGTCCTT
822	ZNF703	GAGCCGGTTTGCCTGGCGCA
823	ZNF703	GGCAAACCGGCTCCCCATCA
824	ZNF703	GGCAAGAGAGACACCGCCGC
825	ZNF703	GGTACTCCGGATGCAGGAGG
826	ZNF703	GTCCTTGGGTTAGATCCAGC
827	ZNF703	TGTGCGCGCTCAGCATCTTC
828	ZNF70	AGACACGCCGTAGTCCCCAA
829	ZNF70	AGTCCCCAACGGTGGCATGA
830	ZNF70	CACGCCGTAGTCCCCAACGG
831	ZNF70	CATGCCACCGTTGGGGACTA
832	ZNF70	CCCCAACGGTGGCATGACGG
833	ZNF70	CCCCCGTCATGCCACCGTTG
834	ZNF70	CGTGTCTTGGTATCAGCAGC
835	ZNF70	GCCCCCGTCATGCCACCGTT
836	ZNF70	GTCCCCAACGGTGGCATGAC
837	ZNF70	TCCCCAACGGTGGCATGACG
838	ZNF7	AACCCCAGGTGTTCTCTGGC
839	ZNF7	ATCCCTGCCAGAGAACACCT
840	ZNF7	CATCCCTGCCAGAGAACACC
841	ZNF7	CTAGTCCGGCCACACTGCTG
842	ZNF7	CTCTGGCAGGGATGTGAGGC
843	ZNF7	GGCTGTGACATTTGGCGATG
844	ZNF7	TGGGCGGGCTTCCACGTGTC
845	ZNF7	TTGTAGAGGGCCCTCTGGCC
846	ZNF697	AGCTCTAAGAGGGCACTCGG
847	ZNF697	CACGGGAGGAAGCTCTAAGA
848	ZNF697	CTCTTAGAGCTTCCTCCCGT
849	ZNF697	CTGTCTTGGCTGCGTCATGT
850	ZNF697	CTTGGCTGCGTCATGTGGGT
851	ZNF697	GAAGATAAGCAGGGCGTGTG
852	ZNF697	GACTCAGGAGACAACGGGAT
853	ZNF697	TAGAGCTTCCTCCCGTGGGT
854	ZNF697	TCTGTCTTGGCTGCGTCATG
855	ZNF696	CGTACATTTGCAAGGAGTGT
856	ZNF696	GCGCTGGTGCCTGACGACGT
857	ZNF696	GGAGAGGCCGTACATTTGCA
858	ZNF696	GGCACCAGCGCACCCACAAT
859	ZNF696	GGCCTCGCCCATCAGTCACA
860	ZNF696	GTACGGCCTCTCCCCATTGT
861	ZNF696	GTCTGACGAGGTTAAAGCTC
862	ZNF696	TCCACAGCTCCCACGTCGTC
863	ZNF696	TGCGCTGGTGCCTGACGACG
864	ZNF696	TTAACCTCGTCAGACACCAG
865	ZNF692	AAGTGCCGTATCCGCCTGGG
866	ZNF692	ACTTGGAAGCGGGACTGGAC
867	ZNF692	AGCAAGTGCCGTATCCGCCT
868	ZNF692	CCCATAGGCGGCGGGAGAAG
869	ZNF692	CTTGTGTGGGAGTGTTCGGC
870	ZNF692	GATACGGCACTTGCTGCGGC
871	ZNF692	GGATACGGCACTTGCTGCGG
872	ZNF692	GGCGGATACGGCACTTGCTG
873	ZNF692	TATCCGCCTGGGCGGCCACA
874	ZNF692	TTGGGGACACCTCCCATAGG
875	ZNF691	ACCGTCGGAAAGAGCCCTGG
876	ZNF691	CCTATCAGAGAGGCCACAAG
877	ZNF691	CGGACATCTGGCTCTCGGGC
878	ZNF691	GGACATCTGGCTCTCGGGCG
879	ZNF691	GGGAACGGGGTAGTAAGCCG
880	ZNF691	GGGACCGTCGGAAAGAGCCC
881	ZNF691	GGGTAGTAAGCCGCGGAGCG
882	ZNF691	TCCGCCAGGGCTCTTTCCGA
883	ZNF691	TCTGAGGCATCCACGCTCCG
884	ZNF691	TCTTTCCGACGGTCCCCTTG
885	ZNF689	ACCCCCCTTGGGCACTCCTG
886	ZNF689	ATCGGTATTTCGTTCCAACC
887	ZNF689	GATCCACAGGAGTGCCCAAG
888	ZNF689	GCCAAGGGCGGTGAAGTTCG
889	ZNF689	GGAACGAAATACCGATGATT
890	ZNF689	GGCAGCCGGTTCCCAATCAT
891	ZNF689	TCCACAGGAGTGCCCAAGGG
892	ZNF689	TCCGCGAACTTCACCGCCCT
893	ZNF689	TGATTGGGAACCGGCTGCCC
894	ZNF689	TGGAACGAAATACCGATGAT
895	ZNF688	AGACCGGGGGATACTGGGCC
896	ZNF688	CAACCCGGCCCAGTATCCCC
897	ZNF688	CCTCATCTCTTGGATGGAAC
898	ZNF688	GAGACCGGGGGATACTGGGC
899	ZNF688	GCCGCGGGCTTCTTGCAACC
900	ZNF688	GCCGGGTTGCAAGAAGCCCG
901	ZNF688	GGCCACGTCCGCGAACCTCA
902	ZNF688	GTATCCCCCGGTCTCAGCAC
903	ZNF688	TATCCCCCGGTCTCAGCACC
904	ZNF688	TGCTGAGACCGGGGGATACT
905	ZNF687	AAACCATTCTGCATCAGACG
906	ZNF687	AGCTGGACACTCACCACCTT
907	ZNF687	AGTACTTGCATTCTGGATGG
908	ZNF687	ATTCTCCCGTGCCAGCTCAA
909	ZNF687	CCGGGCCGGGGGAATGACTA
910	ZNF687	CGAAGCCAGAACCCAGTGTA
911	ZNF687	GGTGATGGCACGAGGCTCAA
912	ZNF687	GTCATGGCCCCTTCCCGAGG
913	ZNF687	TGCAAGTACTGCCATGCTGA
914	ZNF687	TTCTCCCGTGCCAGCTCAAA
915	ZNF684	AAGGGACGAACTATACCTGA
916	ZNF684	ACACGACCCGTGGATGGTGG
917	ZNF684	CCCTACCGATGTATCGTCTG
918	ZNF684	CCGCAGACGATACATCGGTA
919	ZNF684	CTTTGCCGCAGACGATACAT
920	ZNF684	GCCGCAGACGATACATCGGT
921	ZNF684	GTGATCAGAGAACCTTGTAT
922	ZNF684	TCGAGTAGCTGCCATTCCTC
923	ZNF683	ATAGCCAGCTGGCACAGGAC
924	ZNF683	CAACAACCCAACTCTGGAGC
925	ZNF683	CCGTGGGCATCCGCTGTGTC
926	ZNF683	GAAGTCCACATCGGGGGACA
927	ZNF683	GCATCCGCTGTGTCTGGAAG
928	ZNF683	GGAAGTCCACATCGGGGGAC
929	ZNF683	GTCGCAAGACCAAGCCCGCG
930	ZNF683	TGTCGCAAGACCAAGCCCGC
931	ZNF683	TTGCGACAACAACCCAACTC
932	ZNF683	TTGTCGCAAGACCAAGCCCG
933	ZNF674	ACCCAGTCTGAGACCTCCGA
934	ZNF674	AGGCTATTTCGCGACATCGC
935	ZNF674	ATTCCTCTTTAGCCCAACAA
936	ZNF674	CATTCCTCTTTAGCCCAACA
937	ZNF674	CCAGTCTGAGACCTCCGAAG
938	ZNF674	CCCAGTCTGAGACCTCCGAA
939	ZNF674	CCCCTTCGGAGGTCTCAGAC
940	ZNF674	CCCTTCGGAGGTCTCAGACT
941	ZNF674	CTCAATGCCAGTGCCCTTGT
942	ZNF674	GTGCCCTTGTTGGGCTAAAG
943	ZNF672	AACGGCCACAAGTGCGGCAG
944	ZNF672	ACATTCGCTGCAGATATAGA
945	ZNF672	CACACTCTAGACAGCGCAAA
946	ZNF672	CACATTCGCTGCAGATATAG
947	ZNF672	CATTTGCGCTGTCTAGAGTG
948	ZNF672	CTACGGCATGAGCGCGCCCA
949	ZNF672	GGAAGCAACGGCCACAAGTG
950	ZNF672	GGACACGTCGGTGTGAACGG
951	ZNF672	GTAGTAGGGCCGGGAGGTGT
952	ZNF672	TCCCGGCCCTACTACTGCAC
953	ZNF671	ATGCTTCTGTCCAGCGCTAA
954	ZNF671	CTGAAGCGGGTCCCTTGGCT
955	ZNF671	GAACCTTCCAGTGCCGAATA
956	ZNF671	GAACGCGCCTGTGTTCAATA
957	ZNF671	GCCTCACACGTGCGTGGTTC
958	ZNF671	GGCCAAACCTTATTCGGCAC
959	ZNF671	TCGCCAGTGTACATTAAGGT
960	ZNF668	AGGATAGGCACTTATAGCGG
961	ZNF668	ATTTGGAAATGTCTTGGTAC
962	ZNF668	CACGTCACGCTGCCACACAC
963	ZNF668	CCACTGGCATCCTCCGCTTT
964	ZNF668	CGGCCAGAGCGCTTGTACCC
965	ZNF668	GAAATGTCTTGGTACAGGAT
966	ZNF668	GAGCGCTTGTACCCTGGGGC
967	ZNF668	GCACGTCACGCTGCCACACA
968	ZNF668	GCAGTCTGCAGGCCCGTGTG
969	ZNF668	GGCCAGAGCGCTTGTACCCT
970	ZNF667	ACCAGTGACGTTTGGGGATT
971	ZNF667	CCAACATGACATCTTCGTAT
972	ZNF667	CCTATACGAAGATGTCATGT
973	ZNF667	CGTATAGGTCTTTCTGAATG
974	ZNF667	GATCACATTCGGCCTCCGAA
975	ZNF667	GCCAAATCCCCAAACGTCAC
976	ZNF667	GCCGAATGTGATCACCTTAT
977	ZNF667	GGTCTTTCTGAATGGGGCTC
978	ZNF667	TCGTATAGGTCTTTCTGAAT
979	ZNF667	TTCGTATAGGTCTTTCTGAA
980	ZNF664	ATGCCTATTAAGTTTCGTTG
981	ZNF664	ATGTCTGTAGTGAGTGTGGA
982	ZNF664	CTACAAGTGCCCCATGTGTA
983	ZNF664	GTACCACAACGAAACTTAAT
984	ZNF664	TAAATGTGATGATTGCGGTA
985	ZNF664	TATCACACTTGTCACATTTA
986	ZNF664	TCTACAAGTGCCCCATGTGT
987	ZNF662	ATCAGTGACCTTCGAGGATG
988	ZNF662	GAAGATGGCCACATCCTCGA
989	ZNF662	GCTCTTCGGATGTGCAAGGT
990	ZNF662	GCTGGAGAACTATGCAGCTG
991	ZNF662	TACCCCACTAGGGGAAGTGT
992	ZNF662	TGAGAATGAATGGACCAGCC
993	ZNF662	TTCATTCTCAGAGAAGAAGA
994	ZNF662	TTTCTCTAGCATGGCGCCTC
995	ZNF660	AAAGCCTTTAGTCGAAGTTC
996	ZNF660	AAGACCAGAACTTCGACTAA
997	ZNF660	GCATGTGTAGGGCTTCAGTC
998	ZNF660	GCGGTAAGTCACACCTCATT
999	ZNF660	GCTCTAACCTCGTTGTTCAC
1000	ZNF660	GGATTCCCTGGTGCCGAATG
1001	ZNF660	GGATTCGTTCATGTACTGTG
1002	ZNF660	GGATTCTCCGGTGAACAACG
1003	ZNF660	GTCACACCTCATTCGGCACC
1004	ZNF660	TCACACCTCATTCGGCACCA
1005	ZNF655	AAGGGTCCCGTTTCAGCCTT
1006	ZNF655	ATCCCCATTCCTCTCGAGTA
1007	ZNF655	CCCAACACCTCAGTTCGTGC
1008	ZNF655	CCTGCACGAACTGAGGTGTT
1009	ZNF655	CTATCGGCCCAGGAAACAGC
1010	ZNF655	CTGCACGAACTGAGGTGTTG
1011	ZNF655	GGTCCCGTTTCAGCCTTTGG
1012	ZNF655	GTTCGTGCAGGACACCGACA
1013	ZNF655	TCGGTGTCCTGCACGAACTG
1014	ZNF655	TGCACCTTACTCGAGAGGAA
1015	ZNF654	AAGCTCTTCTCCGAGGCGTT
1016	ZNF654	AGACCTACGGGCGACGGCAG
1017	ZNF654	CCCGTAGGTCTAAGCCCAGT
1018	ZNF654	CCCTACTGGGCTTAGACCTA
1019	ZNF654	CCGTAGGTCTAAGCCCAGTA
1020	ZNF654	CCTACTGGGCTTAGACCTAC
1021	ZNF654	CGGCGTCGGGATCAGCAGTC
1022	ZNF654	GCGGCGTCGGGATCAGCAGT
1023	ZNF654	GGGCTTAGACCTACGGGCGA
1024	ZNF654	TAAGCCCAGTAGGGCCTGGC
1025	ZNF653	CCCGGAAGAAGTACGACGTG
1026	ZNF653	CCGCACGTCGTACTTCTTCC
1027	ZNF653	CGCCGCCTACCTCATCTCGC
1028	ZNF653	CGGTCCGACTCCGTAAGCCG
1029	ZNF653	GACGTGCGGCGCGTGTACCT
1030	ZNF653	GCCGCACGTCGTACTTCTTC
1031	ZNF653	GCGGCTTACGGAGTCGGACC
1032	ZNF653	TACCTCATCTCGCTGGAGCG
1033	ZNF653	TGTACCTGGGCGAGGCGCAC
1034	ZNF653	TTACGGAGTCGGACCGGGCC
1035	ZNF652	AGCACATGAACGTTACTCAT
1036	ZNF652	AGCGAGTATTAAACACCCTG
1037	ZNF652	CAGCGAGTATTAAACACCCT
1038	ZNF652	CCAGCGAGTATTAAACACCC
1039	ZNF652	CCAGGGTGTTTAATACTCGC
1040	ZNF652	GCCACCTAAGCGTAAGAAGC
1041	ZNF652	GCCCGCTTCTTACGCTTAGG
1042	ZNF652	GCGGCCCGCTTCTTACGCTT
1043	ZNF652	GCGTAAGAAGCGGGCCGCAA
1044	ZNF652	GTTTAATACTCGCTGGTACC
1045	ZNF649	ACAACTTAAGTGTAGCGGCT
1046	ZNF649	AGATACTAGTGAACTCGTGC
1047	ZNF649	AGGGCAATCTTACTATACAT
1048	ZNF649	ATACTAGTGAACTCGTGCAG
1049	ZNF649	CACAACTTAAGTGTAGCGGC
1050	ZNF649	CATGCACAACTTAAGTGTAG
1051	ZNF649	GTAGCGGCTGGGAGATCAAG
1052	ZNF649	TAATAAGCTGTGACCGGCTG
1053	ZNF648	AAGCACCCAGCTGCCCTTCC
1054	ZNF648	ATTTGAGGCTGGTCCTGGAA
1055	ZNF648	GAAGGGCAGCTGGGTGCTTC
1056	ZNF648	GATTTGAGGCTGGTCCTGGA
1057	ZNF648	GCAGCTGGGTGCTTCAGGTG
1058	ZNF648	GTGCTTCAGGTGTGGTGACA
1059	ZNF648	TATTGCGCTGGTGTTTGCGC
1060	ZNF648	TGCTTCAGGTGTGGTGACAT
1061	ZNF646	AGTGAATTTCACAGGGGGCC
1062	ZNF646	CAGGAGCATGAGTCCTCACG
1063	ZNF646	CTTGTACCGCCGCTCCTCCT
1064	ZNF646	GAATCGGTAGTGAATTTCAC
1065	ZNF646	GACACTGGTAAGGCCAATAC
1066	ZNF646	GGAGCCTCGTCAACCACCGC
1067	ZNF646	GGTAAGGCCAATACTGGGCG
1068	ZNF646	TCCTTGCCACAGGTGGTACA
1069	ZNF646	TGAAAGTCAGGAGCGGCCGT
1070	ZNF646	TGGCACAAGGATAGACCCCC
1071	ZNF644	CCATTACGGTATGCTTCAAG
1072	ZNF644	CGTGTTCCCGATTGATATCA
1073	ZNF644	GACGACGGTGTCCTCTCCGA
1074	ZNF644	GCGTGTATAAATCGAGTAGA
1075	ZNF644	GCTCTGGCGATACGACGTGC
1076	ZNF644	TAGACCTCGTCAGCACCGTG
1077	ZNF644	TGCATAAGCGCGTAAGTGGT
1078	ZNF644	TTCGTGCATAAGCGCGTAAG
1079	ZNF641	ACACATCCTTGATGGTTACC
1080	ZNF641	CTGGGCTCCTACCATTCCTC
1081	ZNF641	GCACAGTGACACATCCTTGA
1082	ZNF641	GCTCCTACCATTCCTCAGGA
1083	ZNF641	GGAGTCAGTAAATGTCCAGC
1084	ZNF641	TCAGTAAATGTCCAGCTGGA
1085	ZNF641	TGAGGAATGGTAGGAGCCCA
1086	ZNF641	TTATGGAGAATACGTCATGC
1087	ZNF639	AGAATTGCAGATGGATTCAA
1088	ZNF639	CAAGTAGAGTTCACTGCTTG
1089	ZNF639	CCTCATGTTTGCGATGACTG
1090	ZNF639	GACTTCATACAAACGTTAAC
1091	ZNF639	GCTCTTCATCAGTTTGGTCT
1092	ZNF639	GGAATAAGCAGAATTGCAGA
1093	ZNF639	TGCAATTCTGCTTATTCCAG
1094	ZNF639	TGGTCTAGAATTCTAAGTAC
1095	ZNF638	CTACAACCCCCGCTGCAGCA
1096	ZNF638	CTCCGTCTCCGCGACAGCCT
1097	ZNF638	CTTCAGCGGGTCCGTAGCCC
1098	ZNF638	GCTACAACCCCCGCTGCAGC
1099	ZNF638	GCTGTCGCGGAGACGGAGCT
1100	ZNF638	GCTTCAGCGGGTCCGTAGCC
1101	ZNF638	TACAACCCCCGCTGCAGCAG
1102	ZNF638	TTCAGCGGGTCCGTAGCCCG
1103	ZNF630	ACCCACCGAAGAGGGCTGGA
1104	ZNF630	ATTTGTGCAAGCTGGGAGCC
1105	ZNF630	CCACCGAAGAGGGCTGGAAG
1106	ZNF630	CCCACCGAAGAGGGCTGGAA
1107	ZNF630	CCCTTCCAGCCCTCTTCGGT
1108	ZNF630	GGCTCCCAGCTTGCACAAAT
1109	ZNF630	TGAGCCCATTTGTGCAAGCT
1110	ZNF630	TTGAGCCCATTTGTGCAAGC
1111	ZNF629	ACAGGGGTCTGTCGGTCCAA
1112	ZNF629	ACTGAGTCACTCCAGCCCTT
1113	ZNF629	ATGGGGCCGGCACTACCTCG
1114	ZNF629	CAGGGGTCTGTCGGTCCAAA
1115	ZNF629	CGATGGGGCCGGCACTACCT
1116	ZNF629	GGCCTTGGTCCAGTCCGATG
1117	ZNF629	GTTCAGGGCCCTGTAGATCT
1118	ZNF629	TAGTGCCGGCCCCATCGGAC
1119	ZNF629	TCTGGTGGGTCCTTGAATTC
1120	ZNF629	TTGGTCCAGTCCGATGGGGC
1121	ZNF628	ACGAGCGCTTGAAGGCCTTG
1122	ZNF628	CACCGGCCTCTACCGCAGAG
1123	ZNF628	CAGCAGCGACGAGCGCTTGA
1124	ZNF628	CGACGAGCGCTTGAAGGCCT
1125	ZNF628	CGCCCTGCTCTATCACCAGC
1126	ZNF628	CTCCCACGCGGACATGGCAC
1127	ZNF628	GATCCACCGCAGCGTGCACA
1128	ZNF628	GCACCGGCCTCTACCGCAGA
1129	ZNF628	GCACTCCCCACACTCATACT
1130	ZNF628	GTAGGCCCGTGTGCACGCTG
1131	ZNF623	ACCCCGAATCCGGGGCCTGT
1132	ZNF623	AGTCCGGCTGGGACCAGCGA
1133	ZNF623	CAGCCGGACTCCGGACTAAA
1134	ZNF623	CCCAACAGGCCCCGGATTCG
1135	ZNF623	CCCCGAATCCGGGGCCTGTT
1136	ZNF623	CGCGAGCTCCCTCACGGTCA
1137	ZNF623	CGTTTAGTCCGGAGTCCGGC
1138	ZNF623	GCCGCTTGCATCTCCCCACG
1139	ZNF623	GTTTAGTCCGGAGTCCGGCT
1140	ZNF623	TCGCGGCCCCCGCATTTGCT
1141	ZNF622	ACTGCACACCGTGCAGTAGG
1142	ZNF622	CATTCAGGATCGCCACCTTT
1143	ZNF622	CTTACTGCACACCGTGCAGT
1144	ZNF622	GAAGCGGGCGGTGAGCCGAA
1145	ZNF622	GCCGTCCACGTCGCCCAAGA
1146	ZNF622	GGGCGCACTACAAGACGGAC
1147	ZNF622	GGTGAACGCGGCCATCCAGC
1148	ZNF622	GTCATGCATGTGAGCCTGCA
1149	ZNF622	GTCCACGTCGCCCAAGAAGG
1150	ZNF622	TGCCGGCCACTTTGCGCCTC
1151	ZNF621	AATCCGAATCTGATACTTCG
1152	ZNF621	ACCCCTCGTGAGCTCTATCT
1153	ZNF621	ATGTACGATACAGTCATAGC
1154	ZNF621	CCGAATCTGATACTTCGAGG
1155	ZNF621	CGAAGGGCCCTATGAGTGTA
1156	ZNF621	GCGGGCAGCAGCATGAATAC
1157	ZNF621	GGGTCGCACAGAATGCCAGT
1158	ZNF621	GTGCGACCCTGGTTCTTCAG
1159	ZNF619	ACCAGATCTGATATTCCAGC
1160	ZNF619	CACCACGGGGCCTAGATCCC
1161	ZNF619	CGACGGGTGTCCAGGGATCT
1162	ZNF619	CTAGATCCCTGGACACCCGT
1163	ZNF619	GATCCCTGGACACCCGTCGG
1164	ZNF619	GTACTTCACCCAGAACCAGT
1165	ZNF619	GTCCAGGGATCTAGGCCCCG
1166	ZNF619	TAGATCCCTGGACACCCGTC
1167	ZNF619	TGATATTCCAGCTGGAGCGA
1168	ZNF619	TTATGTAAACCTAACTTCCT
1169	ZNF618	ACCTCCTGGATGTAGTCGTC
1170	ZNF618	ATCTCAGCGGGCACGTCGCC
1171	ZNF618	CGAGCAGGGAACGATGACGG
1172	ZNF618	CGCCGAGCAGGGAACGATGA
1173	ZNF618	CGTGCCCGCTGAGATCTGCG
1174	ZNF618	CTCCGTCATCGTTCCCTGCT
1175	ZNF618	GATCTCAGCGGGCACGTCGC
1176	ZNF618	GCCCGACGACTACATCCAGG
1177	ZNF618	GCTGCCCGACGACTACATCC
1178	ZNF618	TCGTTCCCTGCTCGGCGCTC
1179	ZNF614	AATTCGAATGTGGAGAACCA
1180	ZNF614	ACACTCTCCAAATTCGAATG
1181	ZNF614	ACATCACCGGTCTCATACGG
1182	ZNF614	ATTTCTCCCCCGTATGAGAC
1183	ZNF614	GCATGCGCTTCAGAAATCTT
1184	ZNF614	GGTAATGAGACCGTACTTGT
1185	ZNF614	TACATCACCGGTCTCATACG
1186	ZNF614	TGGTTCTCCACATTCGAATT
1187	ZNF613	ACAGTCACGTGATATCATAC
1188	ZNF613	ACGTGGTGGTTCGGTCAAGT
1189	ZNF613	CAGTTCTCCTCGTTCCAACC
1190	ZNF613	CTCCTCGTTCCAACCTGGAG
1191	ZNF613	TCCAACCTGGAGAGGGCGTC
1192	ZNF613	TCCTCGTTCCAACCTGGAGA
1193	ZNF613	TGAAGCCGGACGCCCTCTCC
1194	ZNF613	TGGAGAGGGCGTCCGGCTTC
1195	ZNF609	CAATCCTTTGGGAGCTAAAC
1196	ZNF609	CCCCTCACTTGGAGTGAACA
1197	ZNF609	GAGTATAGCTATTGAGCCTG
1198	ZNF609	GCTAAACCGGAGCCTGAGGA
1199	ZNF609	GGACGGGGTGGTCAGTATGA
1200	ZNF609	GGAGTATAGCTATTGAGCCT
1201	ZNF609	GGCTCCGGTTTAGCTCCCAA
1202	ZNF609	GGGAGCTAAACCGGAGCCTG
1203	ZNF609	GGGAGTATAGCTATTGAGCC
1204	ZNF609	TTTGGAGCCGGCTACACTGC
1205	ZNF608	AACTGGCATGAATTCAGCGC
1206	ZNF608	AATTGATTTGGACGCTGATT
1207	ZNF608	ACTGGCATGAATTCAGCGCT
1208	ZNF608	ATAAGGATGCGGGGAAATCC
1209	ZNF608	ATTCCCGAGATCAGCGGCAC
1210	ZNF608	CCATAGAGGTGCCCCCCGGA
1211	ZNF608	CCGAGGCGCCAAGCGGGATA
1212	ZNF608	CCTTATCCCGCTTGGCGCCT
1213	ZNF608	GATCTCGGGAATCCCATACA
1214	ZNF608	GGTAGCACCGGCCCCACTTG
1215	ZNF606	ATCAACAGCCGCTATCCCCC
1216	ZNF606	ATCCTTACGGACCACTCCTG
1217	ZNF606	CTGTTGATCCGTGGGCCTCC
1218	ZNF606	GATAGCGGCTGTTGATCCGT
1219	ZNF606	GGATAGCGGCTGTTGATCCG
1220	ZNF606	GTATCCTTACGGACCACTCC
1221	ZNF606	TATCCTTACGGACCACTCCT
1222	ZNF606	TCCCCCAGGAGTGGTCCGTA
1223	ZNF606	TCCTTACGGACCACTCCTGG
1224	ZNF606	TGTTGATCCGTGGGCCTCCT
1225	ZNF599	AATCCTCATGTGTCGAGTAA
1226	ZNF599	CACTGTGGGTCCTATTATGT
1227	ZNF599	CCACTTTCATCCGTCATAAG
1228	ZNF599	CCTCTTATGACGGATGAAAG
1229	ZNF599	CGACATAATAGGACCCACAG
1230	ZNF599	CGTCATAAGAGGACCCATAC
1231	ZNF599	CTGTATGGGTCATATTATGC
1232	ZNF599	GGCACAATAGGATCCACACT
1233	ZNF599	TATGACGGATGAAAGTGGAA
1234	ZNF599	TGATTCACCTGCTGGAACAT
1235	ZNF598	ACCGCTGCTCCACCAAGATG
1236	ZNF598	ACTTCTTCTCGTGCTGTAGC
1237	ZNF598	AGCAGCGGTAGCACACCGGG
1238	ZNF598	CCCGCATCTTGGTGGAGCAG
1239	ZNF598	CTCGCACAGCACCCGCATCT
1240	ZNF598	CTCGTGCTGTAGCTGGTGGA
1241	ZNF598	GCACAGCACCCGCATCTTGG
1242	ZNF598	TCGTGCTGTAGCTGGTGGAT
1243	ZNF598	TCTTCTCGTGCTGTAGCTGG
1244	ZNF598	TGGAGCAGCGGTAGCACACC
1245	ZNF596	AGACTTTACTCAAGAAGAGT
1246	ZNF596	GCTAGAGAATATTAGTCATC
1247	ZNF596	GGCAGGTGATCTGGTTACAA
1248	ZNF596	GTCTACAGCTACATCCTCGA
1249	ZNF596	GTTGCTCTTCTTGTTCCGCA
1250	ZNF596	TTCTCTGGGATGAGTTCAAT
1251	ZNF596	TTGCTCTTCTTGTTCCGCAT
1252	ZNF584	ATCATGGTACAGGCCCCTCT
1253	ZNF584	CATCATGGTACAGGCCCCTC
1254	ZNF584	CTCCTTGATTCGACCCAGAG
1255	ZNF584	CTGGAGAACTTCACGCTCGT
1256	ZNF584	CTTCACGCTCGTCGGCTCGC
1257	ZNF584	GCTCCTTGATTCGACCCAGA
1258	ZNF584	GGCCCCTCTGGGTCGAATCA
1259	ZNF584	GGCTCCTTGATTCGACCCAG
1260	ZNF582	ACCTGAGGTGATCGCCTTCC
1261	ZNF582	AGTCTTCACCCGAGAAGAAT
1262	ZNF582	CCTCAGGTTTGGAAACGGCG
1263	ZNF582	GAAGGCGATCACCTCAGGTT
1264	ZNF582	GATCACCTCAGGTTTGGAAA
1265	ZNF582	GTCAGCCTTGTTCCGGGACG
1266	ZNF582	GTTGGAAACGTATGGCAACC
1267	ZNF582	TACGGCCACGTCCCGGAACA
1268	ZNF582	TCCAGGAAGGCGATCACCTC
1269	ZNF582	TTCTTCTCGGGTGAAGACTA
1270	ZNF581	ACCCATCTGTCCGAGGGGGA
1271	ZNF581	ATAGTGGTTGGGCCGCGAAG
1272	ZNF581	GACCCATCTGTCCGAGGGGG
1273	ZNF581	GGGGACCCATCTGTCCGAGG
1274	ZNF581	GTCTATGAGCAGATAGTGGT
1275	ZNF581	GTGGTTGGGCCGCGAAGTGG
1276	ZNF581	GTTGGGCCGCGAAGTGGAGG
1277	ZNF581	TCTATGAGCAGATAGTGGTT
1278	ZNF581	TCTGGGGACCCATCTGTCCG
1279	ZNF581	TGGGGACCCATCTGTCCGAG
1280	ZNF580	AGGAAGGGCCTTCCGTCTTG
1281	ZNF580	ATCTGCTCATCGACGCCAAC
1282	ZNF580	CATCTGCTCATCGACGCCAA
1283	ZNF580	CGCAGCCGAGGAAGGACTGG
1284	ZNF580	CGTTGGCGTCGATGAGCAGA
1285	ZNF580	GAGGAAGGGCCTTCCGTCTT
1286	ZNF580	GGCCTTCCGTCTTGGGGAAA
1287	ZNF580	GGGCCTTCCGTCTTGGGGAA
1288	ZNF580	GTACGTGTAGGGGACCCCGT
1289	ZNF580	TGGCGTCGATGAGCAGATGG
1290	ZNF579	ATGAAAGGCCGGGTTTCCGG
1291	ZNF579	CGGCCTGTCCTCTCGTCTCG
1292	ZNF579	CTGATGAAAGGCCGGGTTTC
1293	ZNF579	GACGGCCTGTCCTCTCGTCT
1294	ZNF579	GATGAAAGGCCGGGTTTCCG
1295	ZNF579	GGACTCCAAAGTCCCATGAG
1296	ZNF579	TGAAAGGCCGGGTTTCCGGG
1297	ZNF579	TGATGAAAGGCCGGGTTTCC
1298	ZNF579	TGGACTCCAAAGTCCCATGA
1299	ZNF579	TTCCGGGGGGACCACTTAGG
1300	ZNF577	AGCTGTGATTTAGTGCTACT
1301	ZNF577	ATAATGTGAGCCAAACTTAC
1302	ZNF577	CAAGCTCCCATATTTCGTCT
1303	ZNF577	CACCATGATAACACTCTTAT
1304	ZNF577	CCACCATGATAACACTCTTA
1305	ZNF577	CCATAAGAGTGTTATCATGG
1306	ZNF577	CTTATGGGAATTAAATACCA
1307	ZNF577	GGGAGCTTGACCCTATGCAA
1308	ZNF577	TACTGGGTTTAACACAACCA
1309	ZNF577	TTCCCATAAGAGTGTTATCA
1310	ZNF576	ATTTGGGGCACTTCTCTCCT
1311	ZNF576	CAAAGTGACCACGGAGCAGC
1312	ZNF576	CCGTGGTCACTTTGGAGTGT
1313	ZNF576	GGACGAATCCTGCTGCTCCG
1314	ZNF576	GGAGCAGCAGGATTCGTCCA
1315	ZNF576	GGTTTAGCCCGCCTCCTTTC
1316	ZNF576	GTTGTCACCACCTGGATTTG
1317	ZNF576	TCCGTGGTCACTTTGGAGTG
1318	ZNF576	TTGGAGTGTGGGACCTCCAG
1319	ZNF575	AGGCCCTTCGTCTAGGTTCT
1320	ZNF575	CGATCCTAGTCCCACTGGCA
1321	ZNF575	CGGGTGGTTATCGGGCTGTT
1322	ZNF575	GAACCTAGACGAAGGGCCTA
1323	ZNF575	GGCACCGATCCTAGTCCCAC
1324	ZNF575	GGGACTAGGATCGGTGCCCC
1325	ZNF575	GGGAGACGCGGGTGGTTATC
1326	ZNF575	GGTTATCGGGCTGTTGGGAA
1327	ZNF575	GTTATCGGGCTGTTGGGAAT
1328	ZNF575	TGGCAAGGAACCCGTGACCA
1329	ZNF574	ACACTCATAGTGGATAGTAC
1330	ZNF574	AGTACCAGTGCCTGGAGTGT
1331	ZNF574	AGTGGATAGTACTGGAGCTC
1332	ZNF574	CAACCAGCTCTATGGATCCC
1333	ZNF574	CAGCAGCACTTTGAGTTGGT
1334	ZNF574	TACTATCCACTATGAGTGTG
1335	ZNF574	TCGTACCGCAAGGCAGAGGA
1336	ZNF574	TCTGAGTGCAACCAGCTCTA
1337	ZNF574	TGCACTCAGAACAGACATAG
1338	ZNF574	TTGGTGGGTGTGGCCGACCC
1339	ZNF572	ACACTCAATCTTACCAGCTT
1340	ZNF572	ATCCTTATGGCTTCACCGAG
1341	ZNF572	CACACTCAATCTTACCAGCT
1342	ZNF572	CCAGCTTGGGACCATATCAA
1343	ZNF572	CCATTGATATGGTCCCAAGC
1344	ZNF572	CCTCATGCTTATAACTGTGG
1345	ZNF572	GATGGCAACTCAGAGAATCA
1346	ZNF572	GTCCTCATGCTTATAACTGT
1347	ZNF572	TCCCTCTCGGTGAAGCCATA
1348	ZNF572	TCCTTATGGCTTCACCGAGA
1349	ZNF570	ACCAAGTGTGATATTGTTGT
1350	ZNF570	ATTGTTGTTGGAACAAGGGA
1351	ZNF570	GTGATATTGTTGTTGGAACA
1352	ZNF570	TAGACAATCCCACTCCTCTT
1353	ZNF570	TCCAACAACAATATCACACT
1354	ZNF570	TCTTCATCTCACTCATCTAA
1355	ZNF570	TTACAGGATCTTAGTATCAC
1356	ZNF570	TTAGACAATCCCACTCCTCT
1357	ZNF568	AGTGATCTTCAAGTTGGAGC
1358	ZNF568	CAGCAGTGGCTGTGTGACAG
1359	ZNF568	CAGCCACTGCTGATCTCCAA
1360	ZNF568	CAGCCTTTGGAGATCAGCAG
1361	ZNF568	GACCTCTCTTGTGTATAGAA
1362	ZNF568	GGAACGTTTAACCCAGATGA
1363	ZNF568	GTTTAACCCAGATGATGGAA
1364	ZNF568	TATCCTCTTCTTCCTTGAAA
1365	ZNF567	AGCTCTGTCATGCTGATTAG
1366	ZNF567	GAAACTCCAGCACAGTCATA
1367	ZNF567	GAGCCATGGACATCATTTAC
1368	ZNF567	GCCTGACGTGATCCTCAAAT
1369	ZNF567	GCTTATGCAGTATCATAAGA
1370	ZNF567	TGGCCTGTAAATGATGTCCA
1371	ZNF567	TTAGTGAGTACAATGGATAT
1372	ZNF567	TTATATCCATATGACTGTGC
1373	ZNF566	AAGCTCTCTGATCATCATTC
1374	ZNF566	GAGAACTAACAAGAGGCCAG
1375	ZNF566	TAGTTCTCTGTCAACCAGCC
1376	ZNF566	TTACAGCAACCTGGTTTCGA
1377	ZNF565	ATATCGTTTGCCATCATCCA
1378	ZNF565	ATGATGGCAAACGATATGAC
1379	ZNF565	CAAACGATATGACAGGACCA
1380	ZNF565	CATATCGTTTGCCATCATCC
1381	ZNF565	CTCCAGTAAGGAGATGACAT
1382	ZNF565	GCCCGATGTCATCTCCTTAC
1383	ZNF565	TATCGTTTGCCATCATCCAG
1384	ZNF558	CCAATGGCTTCCTGACAAGC
1385	ZNF558	CCAGCTTGTCAGGAAGCCAT
1386	ZNF558	CTGTACAGTGTTCGTTGCGA
1387	ZNF558	TGTACAGTGTTCGTTGCGAA
1388	ZNF558	TTGATGAGAGATTGGGTACA
1389	ZNF555	AATCCTTATATGCCGGTTGA
1390	ZNF555	ACAATTGTCGTTCACACCTA
1391	ZNF555	CATATGAGTGCAAGTTATGT
1392	ZNF555	CGGTTGAGGGAATAAGTACG
1393	ZNF555	CTCGTACTTATTCCCTCAAC
1394	ZNF555	CTTACACTCGTAAGGTTTCT
1395	ZNF555	GAATCCTTATATGCCGGTTG
1396	ZNF555	TCGTGTCTTCGAAATGACTG
1397	ZNF554	CTCAAGTGCTATGGGGGTTC
1398	ZNF554	GCTGGAAATATGTGGGAACC
1399	ZNF554	GGGGTCACCTCAAGTGCTAT
1400	ZNF554	GGGTCACCTCAAGTGCTATG
1401	ZNF554	GGTCACCTCAAGTGCTATGG
1402	ZNF554	GTGTGATGCTGGAAATATGT
1403	ZNF554	TACTGGACCCTGCTCAGAAG
1404	ZNF554	TCAAGTGCTATGGGGGTTCT
1405	ZNF554	TGGGGTCACCTCAAGTGCTA
1406	ZNF550	CGGCCTCTCGTGACTGCCCA
1407	ZNF550	CTCCGAGGAAGCCTGACTCT
1408	ZNF550	CTGTGCACGTGCGACGTGAG
1409	ZNF550	CTTCAAGGGACTCTAGCTGG
1410	ZNF550	GAGCCGTGGGCAGTCACGAG
1411	ZNF550	GGTCTTCAAGGGACTCTAGC
1412	ZNF550	GTCTTCAAGGGACTCTAGCT
1413	ZNF550	TCCGAGGGAGCCTTGCTCCG
1414	ZNF550	TCTTCAAGGGACTCTAGCTG
1415	ZNF550	TTGAGACGTGCTTGGCTCTT
1416	ZNF544	AAACCTTGTCCGTATTCCGG
1417	ZNF544	AAGAAACCTTGTCCGTATTC
1418	ZNF544	AGGCCACCGGAATACGGACA
1419	ZNF544	ATGGCGGCTACAGCGCTTGG
1420	ZNF544	CCGGTCAATGGCGGCACTTC
1421	ZNF544	CGGAAGTGCCGCCATTGACC
1422	ZNF544	CTCCGGAGGCCACCGGAATA
1423	ZNF544	CTTGGAGGAACCGCCACCAA
1424	ZNF544	GTCAATGGCGGCACTTCCGG
1425	ZNF544	GTCCGTATTCCGGTGGCCTC
1426	ZNF541	ACACGAGACCTGCTCTATGC
1427	ZNF541	ACCGTCTGGCCTCGGAACAG
1428	ZNF541	AGACCTGCTCTATGCCGGCC
1429	ZNF541	ATAGAGCAGGTCTCGTGTGC
1430	ZNF541	ATGGACCAGTACGGCCTCGG
1431	ZNF541	CGATAGCCTCAACCGGGATC
1432	ZNF541	CGTGCCCAGCGAGGCACTAG
1433	ZNF541	CTGCAGCGATAGCCTCAACC
1434	ZNF541	GATAGCCTCAACCGGGATCT
1435	ZNF541	TAGAGCAGGTCTCGTGTGCG
1436	ZNF536	AAGTACCCGTGCCCACTGTG
1437	ZNF536	ACATGGGCCTTCTCGTCGAG
1438	ZNF536	CACATGGGCCTTCTCGTCGA
1439	ZNF536	CACGTCCCGTCCCAGCTGGT
1440	ZNF536	CATACTGGCCGTTGAGGACG
1441	ZNF536	CCTCAGAGTTGGGCCGCGGA
1442	ZNF536	CGTCCTCGATGTCGCTCATC
1443	ZNF536	CTGAGCGGCCCCGTCCTCAA
1444	ZNF536	GCATACTGGCCGTTGAGGAC
1445	ZNF536	TCATGGCATACTGGCCGTTG
1446	ZNF532	AAGATCCATCCAAGCTCTGT
1447	ZNF532	ACTGGCTACCCATTTCCAGC
1448	ZNF532	ATCTGCGGCCTGCTGGAAAT
1449	ZNF532	CACTGGTATCTGCGGCCTGC
1450	ZNF532	CAGACTATGCCTACAGAGCT
1451	ZNF532	CTATGCCTACAGAGCTTGGA
1452	ZNF532	TAGCCAGTGACGTCTCATCC
1453	ZNF532	TAGGCATAGTCTGAAATGTT
1454	ZNF532	TATCTGCGGCCTGCTGGAAA
1455	ZNF532	TTTCCAGGATGAGACGTCAC
1456	ZNF527	CAACATCGAACAACTCATTT
1457	ZNF527	CAGGCAAGTGACGACTCATA
1458	ZNF527	CTCCAATAAGGAGATCATGT
1459	ZNF527	CTTTGCTAAGGTATGTACTC
1460	ZNF527	GATCATGTTGGGCTTAGAAA
1461	ZNF527	GCCCAACATGATCTCCTTAT
1462	ZNF526	AGATGTCCACACCGATGTTA
1463	ZNF526	CTCCACACTGGTACTGGATC
1464	ZNF526	GAGATGTCCACACCGATGTT
1465	ZNF526	GATGTCCACACCGATGTTAG
1466	ZNF526	GCTTGCAGATTCCCGCAGGT
1467	ZNF526	GGCTTGCAGATTCCCGCAGG
1468	ZNF526	GTTTCCCTCGCCGGAGCTGT
1469	ZNF526	TCTGGCTTGCAGATTCCCGC
1470	ZNF526	TGCTGCGGCAGAAAGGTGCT
1471	ZNF526	TGTTTCCCTCGCCGGAGCTG
1472	ZNF524	AAAGGCGAAGGCCACGCGTC
1473	ZNF524	AAGGCGAAGGCCACGCGTCT
1474	ZNF524	AGACCACCCTCCCTCGCAAG
1475	ZNF524	CACCCTGATCATCGATCAAC
1476	ZNF524	CCTCCTGTTGATCGATGATC
1477	ZNF524	CCTGATCATCGATCAACAGG
1478	ZNF524	CGCTCCAGGTCGGAGAGGTA
1479	ZNF524	CTCCTGTTGATCGATGATCA
1480	ZNF524	CTGAAGGGTCCGTGGCGAGT
1481	ZNF524	GCCACCATCGCTGACCACCG
1482	ZNF521	CAGCGTCGCATTCGCTGCAG
1483	ZNF521	CGCTCAGTGACTCGAACACC
1484	ZNF521	GGAGTTTGATATGGCGATCT
1485	ZNF521	TCAAACGGTCCACCGAGAGC
1486	ZNF521	TCAAGTTTACAGTTGGGGTC
1487	ZNF521	TCAGTGACTCGAACACCTGG
1488	ZNF521	TGTACAGTTCCTCGACGGTG
1489	ZNF521	TTCTCACGGCTTTGCGAACC
1490	ZNF518B	AATCGAGCAACTCGACCAGA
1491	ZNF518B	AATCGCGGTGCTGCTCACGT
1492	ZNF518B	AGCAACTCGACCAGATGGAC
1493	ZNF518B	CATTTCTTGAACAGTAATCG
1494	ZNF518B	CGAGTTGCTCGATTAGCATT
1495	ZNF518B	CGCGATTACTGTTCAAGAAA
1496	ZNF518B	GAAAGCGTCTCAAGTTCTGT
1497	ZNF518B	GTCGGAGCGTCCTGTCCATC
1498	ZNF518B	TGTGCACGAGATCCCGCTTC
1499	ZNF518B	TTATCACAATAGTACTTGCC
1500	ZNF518A	AAGCACCTTCATATTCATTC
1501	ZNF518A	ACGTACCAGAATGAATATGA
1502	ZNF518A	ATTGTAGCTATGGTGCCACC
1503	ZNF518A	CTTCGACTCTCTCAGACTTA
1504	ZNF518A	GAACAAATGTACCAACATCC
1505	ZNF518A	GCTACAATATTGACAAGTGA
1506	ZNF518A	GGCTATATCGAGTGCTATCT
1507	ZNF518A	GTCTGTGTTGTTTAAATACC
1508	ZNF518A	GTTCTTGAACAAGACGGCTC
1509	ZNF518A	TCATCCACACATTGTGTAAA
1510	ZNF516	ACCTCGCAGGGGAACTCACC
1511	ZNF516	CATCTGCGGCCGGCGGTTCA
1512	ZNF516	CATGAAGGCGCATGGCCCGA
1513	ZNF516	CGACCACCGGGCTTCCCAGA
1514	ZNF516	CGCACAAGCCCTTCAAATGC
1515	ZNF516	CTCGCAGGGGAACTCACCCG
1516	ZNF516	GAGCAAGTTCGAGCGCAAGA
1517	ZNF516	GCCTGCAACAGGATCCTGAA
1518	ZNF516	GTTCGAGCGCAAGAAGGACC
1519	ZNF516	TCGCAGGGGAACTCACCCGG
1520	ZNF514	ACCATATGTGATCTGTCAGT
1521	ZNF514	ATCACATATGGTTTGGACAC
1522	ZNF514	CTGACAGATCACATATGGTT
1523	ZNF514	GATTTCTCTCTCTACTGTAC
1524	ZNF514	TCAGAAGGACCTTTACCGGG
1525	ZNF514	TCCAACTGACAGATCACATA
1526	ZNF514	TGGCCGTGGAATTCACCCAG
1527	ZNF513	ACCGAAGACTCCCTCGACGA
1528	ZNF513	CCCGCAGCCCGTGAAATGCG
1529	ZNF513	CCGCAGCCCGTGAAATGCGA
1530	ZNF513	CCTCGCATTTCACGGGCTGC
1531	ZNF513	CGCAGCCCGTGAAATGCGAG
1532	ZNF513	CTCCCTCGACGAAGGACCCG
1533	ZNF513	GCAAATCACTCTCCAACACC
1534	ZNF513	TTGACCCCCTCGCATTTCAC
1535	ZNF513	TTTGACCCCCTCGCATTTCA
1536	ZNF513	TTTGCTACTAGGCCAGGATC
1537	ZNF512B	ACCATTACCAGCGGTGCCAG
1538	ZNF512B	CATGACTCTCCGCACTCTCT
1539	ZNF512B	GAAGGATGGCGGCCGGAACG
1540	ZNF512B	GCATGACTCTCCGCACTCTC
1541	ZNF512B	GGCTCAAGTACCATTACCAG
1542	ZNF512B	GTACCATTACCAGCGGTGCC
1543	ZNF512B	TACCATTACCAGCGGTGCCA
1544	ZNF512B	TATCACCGGCTGGACTTCCC
1545	ZNF512B	TGGGAAGTCGGACCTCGTTC
1546	ZNF512B	TGGGCAGACAATGCCCGGCC
1547	ZNF512	ACTCACTGGTTCACACGAAG
1548	ZNF512	CACTGGTTCACACGAAGAGG
1549	ZNF512	CAGAGGAGCGCGAGAATCGT
1550	ZNF512	CGCGCTCCTCTGCTGCTTAA
1551	ZNF512	CTTAAAGGATGTGGGTCCCG
1552	ZNF512	GCAGAGGAGCGCGAGAATCG
1553	ZNF512	GCTTAAAGGATGTGGGTCCC
1554	ZNF512	GGCGGATGATGAGCCGCTTA
1555	ZNF512	GGCGGGTACTGCACCGAGTC
1556	ZNF512	TCAACACGGGAAGTAGCAGC
1557	ZNF510	ACTCTCATCTTACCCAGTGT
1558	ZNF510	GCCCTGTAAATATGACTCAT
1559	ZNF510	GTACTTTGTGGGCTGTTATC
1560	ZNF510	TAGGGGAACCCTCAGTTATA
1561	ZNF510	TCCCCATGAGTCATATTTAC
1562	ZNF510	TGCCCGGACATCAACCCTCA
1563	ZNF510	TGCCCTGTAAATATGACTCA
1564	ZNF510	TTTGTGGGCTGTTATCGGGC
1565	ZNF507	ACGACGACAGAAACTTACAA
1566	ZNF507	ACGGCATCCGTGGCAGAAAT
1567	ZNF507	AGTGGGGCTTCCACATTGTT
1568	ZNF507	GCCATGTTGGTGCCAGATAT
1569	ZNF507	TGCGTTGTCAGGAATGGTTT
1570	ZNF507	TGGTATGCCTATGAGCAGTA
1571	ZNF507	TTCCGCGAGCCTCCTTTGGC
1572	ZNF507	TTCGTGGTCGTTTACCACGT
1573	ZNF507	TTTCGTGGTCGTTTACCACG
1574	ZNF507	TTTCTGCCACGGATGCCGTC
1575	ZNF503	AAGATGCTGACCGCACGGAC
1576	ZNF503	AGGCGGTTAGCCTGGCGGAG
1577	ZNF503	GCGCTCTCTGGAAATAGCTC
1578	ZNF503	GCTATTTCCAGAGAGCGCGC
1579	ZNF503	GGCAAGGGCTGCAGGTATTC
1580	ZNF503	GGCGGTTAGCCTGGCGGAGA
1581	ZNF503	GGCTAACCGCCTGCCTATCA
1582	ZNF503	TAGGCAGGCGGTTAGCCTGG
1583	ZNF503	TCAGCACCTTGATAGGCAGG
1584	ZNF503	TGCTGAAGATGCTGACCGCA
1585	ZNF502	AAACTCTGAGATGTGTAGCA
1586	ZNF502	AACCAGGCTTCCAGACGTAC
1587	ZNF502	AACTGATTTGCCAGGGATAG
1588	ZNF502	AAGGTGTGCATACTTGCGGA
1589	ZNF502	AGAAGAGAGCCTACATCAGT
1590	ZNF502	AGAGGGTCAGACATTTACTT
1591	ZNF502	TATTCTTGGCTAATCACTTC
1592	ZNF502	TTCCTGTACGTCTGGAAGCC
1593	ZNF501	AAGGCATATGCTCTGACTGA
1594	ZNF501	CATCTCTTACCCAGCATGAA
1595	ZNF501	CCAGCATGAAAGGATTCACA
1596	ZNF501	CCGTGTGAATCCTTTCATGC
1597	ZNF501	CGTGTGAATCCTTTCATGCT
1598	ZNF501	TGAAACATCAGAGACTTAAC
1599	ZNF496	AGAAACGTCGGAAGAGGCGG
1600	ZNF496	AGCCAATACTCGGGGGCACA
1601	ZNF496	CCCCCGAGTATTGGCTCCGA
1602	ZNF496	CCGACGTTTCTGCTACCAGG
1603	ZNF496	CCTTCGGAGCCAATACTCGG
1604	ZNF496	CGCCTCTGGGACTTGTGCCG
1605	ZNF496	GAGCCAATACTCGGGGGCAC
1606	ZNF496	GGTAGCAGAAACGTCGGAAG
1607	ZNF496	TCCTTCGGAGCCAATACTCG
1608	ZNF496	TTCCTTCGGAGCCAATACTC
1609	ZNF488	ATCCTGGCCACCACTGTCCG
1610	ZNF488	GAGCTGAGGCACCTCCGTGA
1611	ZNF488	GATGCCCCGGAAGGCTTGCT
1612	ZNF488	TAGTGAACCTGAGCAGGGCT
1613	ZNF488	TGACAGCACCATCTCCGCAC
1614	ZNF488	TGATCCCCAGCAGATGACCC
1615	ZNF488	TGATGCCCCGGAAGGCTTGC
1616	ZNF488	TGTGGCCCAGTGGGGCTCGA
1617	ZNF488	TTCAGCTGAAGGGCTCCGCA
1618	ZNF488	TTTCAGCTGAAGGGCTCCGC
1619	ZNF483	ACCACTTCCTCGCTACTCTC
1620	ZNF483	CACTTGCGACCAGAGTTGGA
1621	ZNF483	CCAACATCCTGAGAGTAGCG
1622	ZNF483	CCTCGCTACTCTCAGGATGT
1623	ZNF483	CTCCGCAGACCCTCCAACTC
1624	ZNF483	CTCGCTACTCTCAGGATGTT
1625	ZNF483	GAGCTCCCACAGTTGATTCA
1626	ZNF483	TCACTTGCGACCAGAGTTGG
1627	ZNF483	TGTTCACTTGCGACCAGAGT
1628	ZNF483	TTGGGTCAAATCCTCTACTA
1629	ZNF48	AGAAGCGCCCGCACAGGTGA
1630	ZNF48	AGCCCAAGTCATCTTCTTGT
1631	ZNF48	ATCTCCGTGGCCCAGACGAC
1632	ZNF48	CAGCTGAGAAGCGCCCGCAC
1633	ZNF48	CGTCTGGGCCACGGAGATCG
1634	ZNF48	GAGAAGCGCCCGCACAGGTG
1635	ZNF48	GGCCCACAAGAAGATGACTT
1636	ZNF48	TCGTCTGGGCCACGGAGATC
1637	ZNF48	TCTCCGTGGCCCAGACGACA
1638	ZNF48	TGGCCCACAAGAAGATGACT
1639	ZNF473	AAGTCACGTTGGGTCTGGGG
1640	ZNF473	AGTCCATGGCTACGTCCTGG
1641	ZNF473	CCAGCGCTGTGTCCCAGAAC
1642	ZNF473	CGTAGCCATGGACTTCACCT
1643	ZNF473	GAAGTCACGTTGGGTCTGGG
1644	ZNF473	GACCCTCCAGGACGTAGCCA
1645	ZNF473	GGAAGTCACGTTGGGTCTGG
1646	ZNF473	GGGAAGTCACGTTGGGTCTG
1647	ZNF473	GTCCATGGCTACGTCCTGGA
1648	ZNF473	TGGACCAGAGCAACCTGTTC
1649	ZNF470	CATCCCTAGCTCATCATCGA
1650	ZNF470	CCGAGAAGAAGAGGTGGTGA
1651	ZNF470	CGAGAAGAAGAGGTGGTGAT
1652	ZNF470	GAGATCAGTCTAACAAATCT
1653	ZNF470	GAGGTGCCGAGAAGAAGAGG
1654	ZNF470	GGAGATCAGTCTAACAAATC
1655	ZNF470	GTTGAGCGAGATGTGCGAGC
1656	ZNF470	TCAGCCATTCCCACTCGTCG
1657	ZNF469	AAGCCCCTTTCGGTCCGTGA
1658	ZNF469	ACCCCATCACGGACCGAAAG
1659	ZNF469	AGCCCCTTTCGGTCCGTGAT
1660	ZNF469	CACCCCATCACGGACCGAAA
1661	ZNF469	CGTTGTAGGTGAACAGCCCG
1662	ZNF469	GCCCCTTTCGGTCCGTGATG
1663	ZNF469	GCTGGTTCATCATCTCCATT
1664	ZNF469	GTTCACCTACAACGGCCTGA
1665	ZNF469	GTTGTAGGTGAACAGCCCGG
1666	ZNF469	TACAACGGCCTGAAGGACCC
1667	ZNF467	AGAAGGGTCTCATAACAGCC
1668	ZNF467	ATGGCCCCTCAAACTGAGCC
1669	ZNF467	CAGGGCATATGCGCCACGGA
1670	ZNF467	CCACGGAAGGCTGAGCCCAT
1671	ZNF467	CTTCTCCAGGCTCAGTTTGA
1672	ZNF467	GCAGCAGGGCATATGCGCCA
1673	ZNF467	GGAGCTTCAGCTTGTTCAGT
1674	ZNF467	GGGAGCTTCAGCTTGTTCAG
1675	ZNF462	AATGTGAACGAGCCACGATC
1676	ZNF462	ACTATGGCCATAATAACTTC
1677	ZNF462	ATGTGAACGAGCCACGATCT
1678	ZNF462	CACGGCATTTCTGCAGCCGA
1679	ZNF462	CCCGTCTTATGAAGATCTCA
1680	ZNF462	CTTGAGATCTTCATAAGACG
1681	ZNF462	GAAATGCCGTGTGGACATCC
1682	ZNF462	GCATTCATGGACCCAGATCG
1683	ZNF462	GGATGAATTTGCAATCGCAG
1684	ZNF462	TTGGGGACCGGAAGTTATTA
1685	ZNF461	ATGATTCTATGATAGCCCAA
1686	ZNF461	ATTGTACTTTCGTAAACAAC
1687	ZNF461	CAACTTCTTGGGCTCACACT
1688	ZNF461	CGTAAACAACAGGGAATTCA
1689	ZNF461	GCCGGCTGTGATATCCTCAT
1690	ZNF461	GGCTATACATGTCTCTCAGG
1691	ZNF461	TGATTCTATGATAGCCCAAT
1692	ZNF461	TGTGGCTATACATGTCTCTC
1693	ZNF461	TTGAGACAGAATCATCCCAT
1694	ZNF461	TTGTACTTTCGTAAACAACA
1695	ZNF454	AGTCAGGTGCCTGCCAACCA
1696	ZNF454	ATGCTGGAGGACTCCTTGGG
1697	ZNF454	ATGGATGCTGGAGGACTCCT
1698	ZNF454	ATTGGGTCAGCAGGCAATAA
1699	ZNF454	TAGGGCTGATTGATCCCGGA
1700	ZNF454	TGGATGCTGGAGGACTCCTT
1701	ZNF451	CAGTCAGGTTTCCCATCATA
1702	ZNF451	CCGAAGCAGAACCCTATGAT
1703	ZNF451	GCGTTAGAGCACAGCAAGAG
1704	ZNF451	GCTCTAACGCTTCAACAATG
1705	ZNF451	GGGACCTTTACGACCTGTTC
1706	ZNF451	GTGCTCTAACGCTTCAACAA
1707	ZNF451	TATTCCAGAACAGGTCGTAA
1708	ZNF451	TCAACAATGGGGCCCCCAGC
1709	ZNF451	TGAGGCGTCCGAGTCCACCC
1710	ZNF451	TGCTCTAACGCTTCAACAAT
1711	ZNF449	AGAGTACGATACTGACTGTG
1712	ZNF449	AGGCCTGGATTGCACAACCC
1713	ZNF449	CACTGATAGAAGACCTACAG
1714	ZNF449	CGATAGGCAGGAAATGCTCT
1715	ZNF449	GAAGCCAAAGATGCGTTCTA
1716	ZNF449	GCGTTCTAAGGAACAGATCT
1717	ZNF449	GGCCCTGGGTTGTGCAATCC
1718	ZNF449	GTCACCCCCACTCCAAGTAA
1719	ZNF449	TCTCAGTGGGCAGAATCGTT
1720	ZNF449	TGTTCCTTAGAACGCATCTT
1721	ZNF446	AACGATGCGCAGATGGAGGG
1722	ZNF446	AGGCAGCACGCCAGCGCTTC
1723	ZNF446	ATCGTTGGACCCCTCCCCAG
1724	ZNF446	CCAACGATGCGCAGATGGAG
1725	ZNF446	CCCCTCCATCTGCGCATCGT
1726	ZNF446	GGGGTCCAACGATGCGCAGA
1727	ZNF446	GTCCAACGATGCGCAGATGG
1728	ZNF446	TACAGCGCACGTCCTGAAGC
1729	ZNF446	TCCAACGATGCGCAGATGGA
1730	ZNF446	TTACAGCGCACGTCCTGAAG
1731	ZNF445	AAGCAGGCGTCCAGCGTGTT
1732	ZNF445	ACACCCTCCACCTAACACGC
1733	ZNF445	ACCCAGAGAAGTCGAGACTA
1734	ZNF445	CAGGCGTCCAGCGTGTTAGG
1735	ZNF445	CGTCCAGCGTGTTAGGTGGA
1736	ZNF445	GCCGTAGTCTCGACTTCTCT
1737	ZNF445	GCGTCCAGCGTGTTAGGTGG
1738	ZNF445	GGCCGTAGTCTCGACTTCTC
1739	ZNF445	GTAGTCTCGACTTCTCTGGG
1740	ZNF445	GTGTTGACAACCCTCTGGGC
1741	ZNF444	AAATGGCGGAAGCGGTGCCA
1742	ZNF444	CCGCTTCCGCCATTTCCACT
1743	ZNF444	CGCTTCCGCCATTTCCACTT
1744	ZNF444	GCTTCACGGGCTGCATGGCC
1745	ZNF444	TTCCACTTGGGTGACGCTCC
1746	ZNF444	TTTCCACTTGGGTGACGCTC
1747	ZNF438	AAGCGAAGCCGCAGTCCACG
1748	ZNF438	ATCAGCGCATAACTCTGGGG
1749	ZNF438	CAATCGGGGTGCAAGTTTCG
1750	ZNF438	CACTCGGAAGCATTCCGGAA
1751	ZNF438	CGAGGATCGTCCAGAGTTTG
1752	ZNF438	GGCCACGTTCGAGTCTACTT
1753	ZNF438	GGCCGAAGTAGACTCGAACG
1754	ZNF438	TCTGCCGCAAGGCCTACGTG
1755	ZNF436	ATATGGCCATGTACCTCACT
1756	ZNF436	ATCCCTGTAAAGGTCTCTTT
1757	ZNF436	CTACCCAAAGAGACCTTTAC
1758	ZNF436	CTGTAAAGGTCTCTTTGGGT
1759	ZNF436	GTCTCCATTCTTCCCGAGTG
1760	ZNF436	TATGGCCATGTACCTCACTC
1761	ZNF436	TCGGGAAGAATGGAGACCTC
1762	ZNF436	TCTCTTTGGGTAGGGTCCAG
1763	ZNF436	TGTAAAGGTCTCTTTGGGTA
1764	ZNF436	TGTACCTCACTCGGGAAGAA
1765	ZNF428	AATCCTCGCACTCCGTACAG
1766	ZNF428	ACCCGTGAGCCTGCTGAGAC
1767	ZNF428	CCCGTGAGCCTGCTGAGACT
1768	ZNF428	CGTGAGCCTGCTGAGACTGG
1769	ZNF428	CTACCACTGTACGGAGTGCG
1770	ZNF428	CTCGCACTCCGTACAGTGGT
1771	ZNF428	GACTGGGGGCTACGCCAGCT
1772	ZNF428	GCGTAGCCCCCAGTCTCAGC
1773	ZNF423	CACACTCCGGCTCTCCTTCT
1774	ZNF423	CCAGCCGTGCGCTGGAAGAC
1775	ZNF423	CCTCGGACTTCTCGCTGGCC
1776	ZNF423	CCTGTCTTCCAGCGCACGGC
1777	ZNF423	CTCGGACTTCTCGCTGGCCT
1778	ZNF423	GAACAGCGTGACAAGTCAAG
1779	ZNF423	GAAGCAGGCGAAGCCGCGCT
1780	ZNF423	GGAGGCCTCGGACTTCTCGC
1781	ZNF423	TGCTGTCACGGAGGAATCCC
1782	ZNF423	TGTTCCTGTCTTCCAGCGCA
1783	ZNF414	ACACCCCCGGTGTGGGAACG
1784	ZNF414	CACCTCCTTGTCGGTCTCAC
1785	ZNF414	CAGCTCCAGTGAGACCGACA
1786	ZNF414	CCCCGGTGTGGGAACGTGGA
1787	ZNF414	CCTCCACGTTCCCACACCGG
1788	ZNF414	CTCCAGTGAGACCGACAAGG
1789	ZNF414	CTGCAGTGGCCGGCATGTCT
1790	ZNF414	CTTGTCGGTCTCACTGGAGC
1791	ZNF414	GTGGCTACAGCAGCCATAAC
1792	ZNF414	TCTGCAGTGGCCGGCATGTC
1793	ZNF410	AAGCAGCTCGACCGCGGGAC
1794	ZNF410	CAAGTCCTGCGCTACCAGCT
1795	ZNF410	CACTCGCTCGCCTCCGAGTC
1796	ZNF410	CAGGCGGCCATCACCGGACT
1797	ZNF410	CGACCGCGGGACAGGAAGTT
1798	ZNF410	CGGAATTCGAGACCGAGTGA
1799	ZNF410	CTCGCCTCCGAGTCCGGTGA
1800	ZNF410	GCAGCCGTCCGTCCGTCACT
1801	ZNF410	GCGCAGGACTTGGTTCTGGG
1802	ZNF410	TCCCGCGGTCGAGCTGCTTC
1803	ZNF41	ACCCGGACGGCAGTGGGACA
1804	ZNF41	CCACTGGGGAGAGCTCCGGT
1805	ZNF41	CGTCCGGGTTGGGGACCACT
1806	ZNF41	GTCCCACTGCCGTCCGGGTT
1807	ZNF41	TCCCACTGCCGTCCGGGTTG
1808	ZNF41	TCCCCAACCCGGACGGCAGT
1809	ZNF41	TGCCATGTCCCACTGCCGTC
1810	ZNF41	TTCACATCGATTAAGTTCAC
1811	ZNF408	CTCGGTCAGTGAGGGACCTA
1812	ZNF408	CTGACCGAGGAACAGCGCTT
1813	ZNF408	GACCGAGGAACAGCGCTTGG
1814	ZNF408	GAGGAGCTTCTCTCGGCGAA
1815	ZNF408	GCGCTGTTCCTCGGTCAGTG
1816	ZNF408	GTGACACTCACTTCCGGCGG
1817	ZNF408	GTTTCCGGGAGGAGCCTAGA
1818	ZNF408	TGACACTCACTTCCGGCGGA
1819	ZNF408	TGACCGAGGAACAGCGCTTG
1820	ZNF408	TGTCGGGGAACCCTTGCAGC
1821	ZNF407	AATTCGCGTGGATTCAGCAA
1822	ZNF407	AGTGCGGATGTGTGCGAGAA
1823	ZNF407	CGAATTCGTTGTGATGACTG
1824	ZNF407	CTCGGGAAGCTCCTCGACAC
1825	ZNF407	GAGCAACCTCCATCAGCACT
1826	ZNF407	GCATGAGGAACTGCTGCGAG
1827	ZNF407	GCCCATTAAGGACTGTGCTC
1828	ZNF407	GGGAATGTTTGCAAGTACTG
1829	ZNF407	GTCATCACAACGAATTCGCG
1830	ZNF407	TCAATGGTGCTATCAGAAGC
1831	ZNF404	AAGGCCTTTCGTTCTATCTC
1832	ZNF404	AAGGTGAGAATAACGTCTAA
1833	ZNF404	AAGTCGATCACTACGGTTAA
1834	ZNF404	GGGAAAGCCTTCAGTCGTGT
1835	ZNF404	GTATGAATCCTCTGATATAG
1836	ZNF404	GTTGAGTAAGTCGATCACTA
1837	ZNF404	GTTGGAGAATTATACTAACT
1838	ZNF404	TTATACTAACTTGGTATCAC
1839	ZNF398	AAGACGCCCTCTGCGCTGAC
1840	ZNF398	ACCGACCTTCTTACCAAAGC
1841	ZNF398	CGGAGCCGGCTTTGGTAAGA
1842	ZNF398	CTATGGATCCCGGCGGAGCT
1843	ZNF398	GCAGAGGGCGTCTTCTACCG
1844	ZNF398	GCCGGCTTTGGTAAGAAGGT
1845	ZNF398	GCGTCTTCTACCGAGGATGC
1846	ZNF398	GCTTCTCCCGTCAGCGCAGA
1847	ZNF398	GGCGACAAGGACCGGAGACA
1848	ZNF398	TGCACGTTCTGCCGTGTCTC
1849	ZNF397	AAAGCTCCTGGAGTCGGCCC
1850	ZNF397	AGTATGAGCTCTTGTTCCTG
1851	ZNF397	CGAGGAAGCTGTCACTCTGT
1852	ZNF397	CTATCAGTGGCTGAGACCAG
1853	ZNF397	CTGGCGAAACAGTTCTTGGC
1854	ZNF397	GTAGAAGAAAGCCTTTCGTG
1855	ZNF397	GTTGGATGTCTGTTAAGTCC
1856	ZNF397	TAAAGACACAGCTGAAACCG
1857	ZNF397	TACTGGGGTTGAAACTGCTC
1858	ZNF397	TTGGATGTCTGTTAAGTCCT
1859	ZNF396	AAACCGCTGGCGGTAGGTCT
1860	ZNF396	AACCAGGTCTGCAGCTCCGC
1861	ZNF396	AGTCAAACTGCCTAAACCGC
1862	ZNF396	ATATGGTCTCCAGCCGCCAC
1863	ZNF396	GCTCCGAGACCTACCGCCAG
1864	ZNF396	GCTCCGCAGGCAACATGGCC
1865	ZNF396	TCCGAGAGCTTTGTTGCCAG
1866	ZNF396	TGTAGTAGCTGCTCCAGTGG
1867	ZNF396	TTGACTACCAGGAGTCACCT
1868	ZNF396	TTTGACTACCAGGAGTCACC
1869	ZNF395	ACAGGAGGTCTGATGTTGGT
1870	ZNF395	AGAAAGCCCTGGCAAACAGG
1871	ZNF395	AGGAGGTCTGATGTTGGTTG
1872	ZNF395	CAGGAGGTCTGATGTTGGTT
1873	ZNF395	CATCAGACCTCCTGTTTGCC
1874	ZNF395	CTACCTTCCAAGTAAGAGAA
1875	ZNF395	CTGATGTTGGTTGGGGATCT
1876	ZNF395	GCAAACAGGAGGTCTGATGT
1877	ZNF394	AGGATCCCGAAATTTCTCGA
1878	ZNF394	CAACCCAACCGGGGACTGTC
1879	ZNF394	CAGGATCCCGAAATTTCTCG
1880	ZNF394	CTGAAGAGCGCGCACCACGG
1881	ZNF394	GCGGTTCCGTTATGAGGAAG
1882	ZNF394	GCTCAGCGCCTCTTCGGGTC
1883	ZNF394	GGATCCTGACAGTCCCCGGT
1884	ZNF394	GTCCGGCCACTTCCTCATAA
1885	ZNF394	TCTCTGAAGAGCGCGCACCA
1886	ZNF394	TTCGGGATCCTGACAGTCCC
1887	ZNF385D	AACGGCTTAATATCCAGCGA
1888	ZNF385D	ACTGCGGCCGCAGTGTCAAG
1889	ZNF385D	ATATCCAGCGATGGTTGCAA
1890	ZNF385D	CAGCGATGGTTGCAAAGGAG
1891	ZNF385D	CCAGCGATGGTTGCAAAGGA
1892	ZNF385D	CCAGTCAATAAGGGGAATAC
1893	ZNF385D	CCCTCCTTTGCAACCATCGC
1894	ZNF385D	TCCAGCGATGGTTGCAAAGG
1895	ZNF385C	AAGTGCTTGAAGTCCAGCGG
1896	ZNF385C	AGCAAGTGCTTGAAGTCCAG
1897	ZNF385C	CAAGTGCTTGAAGTCCAGCG
1898	ZNF385C	CTGTCATCAGCCACACATTC
1899	ZNF385C	GCAAGTGCTTGAAGTCCAGC
1900	ZNF385C	GCTGTCATCAGCCACACATT
1901	ZNF385C	GGCGGCGCCGTTGAAGTGGA
1902	ZNF385C	TGTCATCAGCCACACATTCG
1903	ZNF385C	TTGCTGGCCTTCCACTTCAA
1904	ZNF385B	AATGGTTTGATATCCAGCGA
1905	ZNF385B	ACAGCAGAACTACTGTCCAC
1906	ZNF385B	CAGCGAAGGCTGCATCATCA
1907	ZNF385B	CCAGCGAAGGCTGCATCATC
1908	ZNF385B	CCTGATGATGCAGCCTTCGC
1909	ZNF385B	CTGTCAGCTTCGCTTTAACT
1910	ZNF385B	GAAGGCTGCATCATCAGGGT
1911	ZNF385B	GCAGTTATTAACCACACATT
1912	ZNF385B	GTAGGTGTGCGCACAAGAGC
1913	ZNF385B	TGGACAGTAGTTCTGCTGTT
1914	ZNF385A	ATGGGGGGCTGCCGTAGCAG
1915	ZNF385A	GATCTGCTTGAGGTCCAGTG
1916	ZNF385A	GGATCTGCTTGAGGTCCAGT
1917	ZNF385A	GGCCGCTTGGTCTTGAGCAA
1918	ZNF385A	GTCCAGTGGGGGCTGCATGA
1919	ZNF385A	GTGACGGCTCAGTAGCGGGT
1920	ZNF385A	TCCAGTGGGGGCTGCATGAT
1921	ZNF385A	TGACGGCTCAGTAGCGGGTT
1922	ZNF384	AACGGACGCCTGGCTATGTG
1923	ZNF384	CATACTGATGCCCGAGGGCA
1924	ZNF384	CGTTACCCAGAATATCACGG
1925	ZNF384	GGTGTCCATACTGATGCCCG
1926	ZNF384	GTAACGGACGCCTGGCTATG
1927	ZNF384	GTCCGTTACCCAGAATATCA
1928	ZNF384	GTGTCCATACTGATGCCCGA
1929	ZNF384	TAACGGACGCCTGGCTATGT
1930	ZNF384	TATTCTGGGTAACGGACGCC
1931	ZNF384	TCAATTCTAACCCGTACTTC
1932	ZNF383	AACAAGTGAGCCACGACTAA
1933	ZNF383	AAGCGTTGAGGCACTACTAA
1934	ZNF383	ACGCGACACTAGGATACCTG
1935	ZNF383	CACTTGTTACTCGACATCAG
1936	ZNF383	GAGATCAGAGCGACTACCAA
1937	ZNF383	GATTGTGACCACGCGACACT
1938	ZNF383	GCAGGTATCCTAGTGTCGCG
1939	ZNF383	TAATAACTGGGTCTCACACA
1940	ZNF383	TCTGATCTCATTCGCCATGA
1941	ZNF383	TGTTACATTCGCATAGCCGC
1942	ZNF382	AACTATAACCGCAAGGCTAG
1943	ZNF382	ACTTCGTTTCCCGCAGGTCC
1944	ZNF382	ATGATCCGCAAGTTGGAACA
1945	ZNF382	CGTTTCCCGCAGGTCCTGGG
1946	ZNF382	CTTCGTTTCCCGCAGGTCCT
1947	ZNF382	GACTCATGAGCTTCAGGCTG
1948	ZNF382	GTTTGGACTTCGTTTCCCGC
1949	ZNF382	TCCAACTTGCGGATCATGTC
1950	ZNF382	TGAAGCTCATGAGTCCCCCC
1951	ZNF382	TTCGTTTCCCGCAGGTCCTG
1952	ZNF366	ACAACTGCCGCGTGTGCGGC
1953	ZNF366	ACGAGGCCAAGCACGCGAGC
1954	ZNF366	AGCTACTACGTAGACGTGGG
1955	ZNF366	CACGAGGCCAAGCACGCGAG
1956	ZNF366	CGACAGCTACTACGTAGACG
1957	ZNF366	CGCACTCGGAGCAGCTGTAC
1958	ZNF366	GACAGCTACTACGTAGACGT
1959	ZNF366	GGTGTAGGACTTCTCGCAGG
1960	ZNF366	GTGTAGGACTTCTCGCAGGT
1961	ZNF366	TCGGAGCAGCTGTACTGGAT
1962	ZNF365	ACGCAGGTCCACCGCAGTGT
1963	ZNF365	CATTCCGCTGCCCAAGGTGT
1964	ZNF365	CATTTCGCATGAGCACTCCA
1965	ZNF365	CGATAAACTCACCAAAGAGC
1966	ZNF365	CGCAGTGTAGGTCTGCACGT
1967	ZNF365	CGTGCAGACCTACACTGCGG
1968	ZNF365	CTGCGTGCAGACTCACTGGA
1969	ZNF365	TGAACTATTGGAAGTTCGGG
1970	ZNF365	TGCGTGCAGACTCACTGGAT
1971	ZNF365	TTCCAGATGGGCCCTCAATG
1972	ZNF362	AAGTAGGGGTTGTTAAATCG
1973	ZNF362	ACGGCCTGGCTACTCTCGGC
1974	ZNF362	CTGCTGTGACGAGGCCGACG
1975	ZNF362	GAGCAACGGCTGCTGTGACG
1976	ZNF362	GCTCCTTGATCTTGTTAATC
1977	ZNF362	GGGGTTGTTAAATCGAGGCT
1978	ZNF362	GGTCCTGATTAACAAGATCA
1979	ZNF362	TGCAGCGCTACGTCGGGCTG
1980	ZNF362	TGCTGTGACGAGGCCGACGT
1981	ZNF362	TGGGCAGCGACATGACGGCC
1982	ZNF358	CAGAGCCGAACTCTGCCCGA
1983	ZNF358	CAGTAAGGTCGGATGAGAGG
1984	ZNF358	CGACCTTACTGCCACCCCCG
1985	ZNF358	CGGAAGGCTCGCCCACAATC
1986	ZNF358	GCAGTAAGGTCGGATGAGAG
1987	ZNF358	GCTACGTTGGCCCAGCACCG
1988	ZNF358	GGAAGGCTCGCCCACAATCA
1989	ZNF358	GTTCAGCCACGGCGCTACGT
1990	ZNF358	TACTGCCACCCCCGAGGTCC
1991	ZNF358	TGGCAGTAAGGTCGGATGAG
1992	ZNF354C	AAGGGACGAACTTTGTCTAA
1993	ZNF354C	AATTCGCTGGTGATTATTAA
1994	ZNF354C	AGTTTCACTACATCTCTCAT
1995	ZNF354C	ATGAGTATTAACTGCTGAGT
1996	ZNF354C	ATGAGTGTGGGAGTGCAAAC
1997	ZNF354C	CATCCCTTACAAATCATCAG
1998	ZNF354C	GATGAGTATTAACTGCTGAG
[truncated: 185,512 more rows]
