# Supplementary material for: A genome-wide CRISPR/Cas9 knockout screen identifies TMEM239 as an important host factor in facilitating African swine fever virus entry into early endosomes
Source: PLoS Pathog. 2024 Jul 18;20(7):e1012256. doi: 10.1371/journal.ppat.1012256 (PMC11288436; doi:10.1371/journal.ppat.1012256)
Supplement: S4 Table — (XLSX) [file ppat.1012256.s010.xlsx]

## Sheet: S4 Table 
S4 Table. The swine genome-wide CRISPR knockout screen sgRNA cell library.
sgRNA	Gene	Count
AAACAAACATGTGTCTCCGA	DCLRE1A	21
AAACAAACTCGTGATACCTC	NFASC	14
AAACAAAGCCGTAATCCACC	TMEM74B	9
AAACAAATGATCCTCCACCC	ENSSSCG00000040752	23
AAACAACAAGGGCCCGACAG	DDX58	9
AAACAACAGTCCTCTCGGGT	MAJIN	10
AAACAACCGATGAGGGATTG	ENSSSCG00000022449	54
AAACAACCGCTCAGACAACT	MAP10	6
AAACAACCTGACGGACTGCG	SLC12A5	14
AAACAACGGCTTATCTACCA	BAG6	16
AAACAACTCGTCTACTTCCC	ENSSSCG00000012578	12
AAACAAGAAAGTCATAGATT	ENSSSCG00000032497	1
AAACAAGAAGATGGCCGAAT	ENSSSCG00000022384	20
AAACAAGAGACTTCGCTCCG	PRKCQ	12
AAACAAGCGCAGGTGCATGT	NMNAT3	35
AAACAAGCGTCATGTACTAC	ENSSSCG00000034020	8
AAACAAGGAGATCGTGAGCG	ENSSSCG00000014280	20
AAACAAGGGCTTCGCCGCCG	ZXDC	28
AAACAAGTACTACTCAAGGG	ENSSSCG00000036175	13
AAACAAGTGCTCAGCTATAG	ENSSSCG00000039370	0
AAACAAGTGGACTTCTGGTT	LARP7	21
AAACAAGTGTTGGTTACCCC	GART	5
AAACAAGTTCTCGATCATAG	ADTRP	36
AAACAATGAGTTTATCCTTG	ENSSSCG00000035026	50
AAACACAAAGGAAGCCGAGT	FKTN	15
AAACACAAATGTCAAGCAAA	ENSSSCG00000040423	29
AAACACAAGAAGTACATCCC	ENSSSCG00000030886	36
AAACACAAGACCACCCCCGA	LRRTM1	29
AAACACAATGACCGGAAGCT	TGM6	14
AAACACACCGATCATCAGCA	LRRC8C	26
AAACACACGCGCTTTCCACG	ENSSSCG00000005184	11
AAACACAGCCGGGTGCACTC	ENSSSCG00000037442	43
AAACACAGCTGTACTCGTAG	CEP350	13
AAACACATAATCAAGGACAG	ENSSSCG00000038997	6
AAACACCAAGTGGTGTCTGC	ENSSSCG00000007645	0
AAACACCACCACCGATGGGA	PRDX5	3
AAACACCAGTACGGTCTTGG	TSPAN3	2
AAACACCATCAGAAGATGAT	ENSSSCG00000024051	5
AAACACCGCCAGCGAGCGGG	ENSSSCG00000006703	0
AAACACCGCCTTGCCCGACA	DLX1	2
AAACACCGTGGTACAGGAGT	C1orf189	7
AAACACCTCTACCTCCTGCG	ENSSSCG00000032667	1
AAACACCTTCATCGACTAAT	ARL9	4
AAACACGACCTACTATTACA	ENSSSCG00000038616	21
AAACACGAGGTGAAGCCGCT	TRIM67	10
AAACACGATGACCCCGATGA	ENSSSCG00000036507	45
AAACACGCCCGGTCTCTTCA	ATP5F1A	19
AAACACGGACCTGTCGCTGC	ENSSSCG00000023746	11
AAACACGGCCGGAAGCTCGG	ABHD2	20
AAACACGGCGAAGAAGCTGC	GPR119	23
AAACACGGTCAGGCCAATGG	ABO	4
AAACACGTCGATCTGCACCC	PCYOX1L	16
AAACACGTGGCGGAACTTGC	CORO1A	32
AAACACTACAAGTCCACGGT	RAB29	26
AAACACTCACCCGCCAGAGA	ENSSSCG00000020824	30
AAACACTCATGAATTTCTAC	ENSSSCG00000039331	16
AAACACTCCCCGTCCACTTT	ENSSSCG00000009953	17
AAACACTCCTTCTGGCCGGC	TMED5	28
AAACACTCGGACCCCCGGGG	B3GNT9	17
AAACACTGCAGCTCAGGAGG	ENSSSCG00000034699	36
AAACACTGCCTATACTAAAC	ENSSSCG00000032926	9
AAACACTGGAAGCCCTCAGG	ENSSSCG00000032461	14
AAACACTGTCCCAGGTTATC	GAPT	17
AAACACTTGACCCCAAAGAC	DNAJC2	0
AAACACTTGAGAGCTTCAAT	C8orf88	22
AAACACTTGCTTCACCATGC	ENSSSCG00000013714	16
AAACACTTGGATATGCCTCA	IL1RAP	10
AAACAGAACGTTGTGTCTAT	ENSSSCG00000038606	38
AAACAGACTACACTCCGGTT	UROD	1
AAACAGACTACGACACTGGC	EPHA7	6
AAACAGACTTCCAGATGTTT	ENSSSCG00000039720	22
AAACAGAGCGGGGACTCGGA	ZNF275	25
AAACAGAGGGTTCATGTAGT	ENSSSCG00000036785	7
AAACAGAGTCGTACCTTCGC	CCDC87	20
AAACAGAGTTCTCTGCAGCA	ENSSSCG00000007221	33
AAACAGCAAATTTCAGCGTG	ENSSSCG00000034157	31
AAACAGCAGAGACTCAGTGA	WAC	21
AAACAGCAGCAGTGCTCAGG	ENSSSCG00000025207	20
AAACAGCCAATAGGATCTAT	SERPINB10	9
AAACAGCCAATCTGTTCGAC	UTP4	0
AAACAGCCTCCCGCCGCGTC	ENSSSCG00000033819	8
AAACAGCCTCGCGGAAACGA	CREBZF	21
AAACAGCCTTGATCGTGTAG	COPZ2	13
AAACAGCGGCCAGGCCCAGC	ENSSSCG00000007493	16
AAACAGCGGCCCTTCCATCA	DOK1	15
AAACAGCGGGTGAGGTTGCG	CABP5	18
AAACAGCGTTCCCCCCAGTG	ZFAT	1
AAACAGCTCGGTCAGGCTCC	ACBD6	17
AAACAGCTGGATCTTCCACC	SLC12A8	29
AAACAGCTGGGATCAATAAG	ENSSSCG00000014079	14
AAACAGGAAGGTCACTCCAC	DDX21	9
AAACAGGACGCGGATGACGG	ENSSSCG00000018026	17
AAACAGGCACGAACCAGTCC	ENSSSCG00000038658	27
AAACAGGCGACAACTGCTAC	ENSSSCG00000006985	30
AAACAGGCGCACCCGCCCAC	CPSF1	0
AAACAGGCTGTCATTCATCC	C14orf39	4
AAACAGGTACGAGTCGTCCT	NPR3	8
AAACAGGTCCATCCGGATAC	ENSSSCG00000035955	13
AAACAGGTCTGCCCGGCGCC	TOB2	4
AAACAGGTGGCCCCGAGACG	TXNDC12	0
AAACAGGTTACTCTCGTTTC	PMPCB	10
AAACAGGTTCCGAGGTCTCG	ATG4B	6
AAACAGGTTGACTCGGCGGC	TMPPE	19
AAACAGTACTGGCCGGCGGG	KIAA0895L	20
AAACAGTAGGCGCTTCCCGG	DCHS2	22
AAACAGTAGGTCGCTTACCT	RP2	18
AAACAGTCACCCTTCTTCCC	ENSSSCG00000003659	11
AAACAGTCCACGCTCGACTC	DENND2A	15
AAACAGTCCCCTAGAAGTGG	KATNBL1	10
AAACAGTTCTCGGATGGCAT	AMDHD1	9
AAACAGTTTGCATGTTGGAT	ASNS	24
AAACATAGAGTCTCGCTCCA	IFIT5	28
AAACATAGCCGGGAAATCGT	UPP1	19
AAACATAGGGCCTCTATTAA	RASSF6	27
AAACATATATGAACAAGTGC	ENSSSCG00000034193	21
AAACATATGCTACCAAGGAG	GDF9	8
AAACATATGGCAGGGCTGAC	ENSSSCG00000038705	5
AAACATATGGTTCCAGAACC	OR1G1	8
AAACATCACAGTCTCATTAC	ENSSSCG00000000312	16
AAACATCAGAAAGTTTACAG	ENSSSCG00000037257	7
AAACATCAGGTCACCTTGCC	URM1	17
AAACATCATCATCCTGGTCG	GLT8D1	21
AAACATCATGCGAATTCCCT	AGMO	28
AAACATCCAGTCGGATCTTC	SLC11A1	20
AAACATCCCATATGCGAGCA	RGL1	22
AAACATCCGCCCTTACCAAC	PARP15	21
AAACATCCGCCGAAGGTGGA	CRACR2A	12
AAACATCCGTTCCAGGAGCC	ENSSSCG00000039364	15
AAACATCCTAGTCCAGCCGG	IFIH1	16
AAACATCCTCTTCATCAGAG	ATF7IP	12
AAACATCGACCCACTAACCA	ERRFI1	31
AAACATCGCGCTGACGGAGC	SLC20A1	20
AAACATCGTCCACAACTACT	ENSSSCG00000039670	8
AAACATCTCACCAAGCCATC	ZNF804B	3
AAACATCTGTTTGGTTTCTG	ENSSSCG00000031672	0
AAACATGAATCATAGAATGC	ENSSSCG00000035813	17
AAACATGAATGTCAAGCAAA	ENSSSCG00000007085	36
AAACATGACCAGCGAGGCCT	GTF2E2	18
AAACATGAGAGCCATAATAA	STATH	25
AAACATGCAGCTTCCCGGGA	RDH12	13
AAACATGCTTCTAATATGCT	VPS35	3
AAACATGGAGTGTTGGCAGT	TAS2R4	17
AAACATGGCAAATGTATCTC	ENSSSCG00000024029	25
AAACATGGTACAGGCTGAGC	ENSSSCG00000031187	25
AAACATGTACTTATACAGGC	ENSSSCG00000035304	0
AAACATGTCAGCTGGGTCTA	ENSSSCG00000031472	21
AAACATTCATGAAACTGTCC	ENSSSCG00000035841	16
AAACATTCCCCGTGTAATTG	HOXD10	25
AAACATTGCGGTGTCCAGAA	PTPRC	11
AAACATTGCTAGTGAAGGCG	TRPS1	11
AAACATTGCTTCCGCCCCGC	TMED1	7
AAACATTGGGGTTTCTGACG	ENSSSCG00000034903	15
AAACATTGGTGTTACAGCGG	ENSSSCG00000038399	8
AAACATTGTTGCTTACACAC	TRIM28	9
AAACATTTGCAGTAGCTCCT	TBK1	12
AAACCAAAGTGTTGTTGTGA	ENSSSCG00000037949	3
AAACCAACCCATAAGGTTCC	CHRDL1	17
AAACCAACGACCTCCAGGCG	ENSSSCG00000039813	17
AAACCAACTCCTCATTTAGA	PPIG	28
AAACCAACTGGTCCCTCTAA	ENSSSCG00000005401	20
AAACCAAGACCGGGCAAGGC	S1PR4	11
AAACCAAGCTCCAGCACACT	ENSSSCG00000009965	39
AAACCAAGTCTTCCTAACTG	IQCJ	14
AAACCACAAGTACCAAGCGG	ENSSSCG00000031818	18
AAACCACACATACGAGCGTC	ENSSSCG00000037716	24
AAACCACCACGTTGTTCAGG	REXO5	17
AAACCACCAGCCGCTGTATC	RMND1	25
AAACCACCGATGTTTCAAGC	TSR1	1
AAACCACCTGAACAACGTGG	REXO5	22
AAACCACCTGAAGGGTTGTC	KCTD9	26
AAACCACGAGAACGTTCCGC	UNC93A	19
AAACCACGCCCATCGGGCCG	ENSSSCG00000025060	15
AAACCACGTGATCTCTCCAT	LRBA	39
AAACCACTGGCCAAGAAGAT	ENSSSCG00000034008	9
AAACCACTTCCAATGACCCG	ENSSSCG00000031962	12
AAACCACTTTGTTGTAAGAG	UGGT1	18
AAACCAGACAGAAACTAGGG	ENSSSCG00000039545	13
AAACCAGACGCCCGGCGCCA	SLC37A2	21
AAACCAGCCCAGTCTTCTGC	ENSSSCG00000011910	31
AAACCAGCTTGCTGAGTAAT	PRRC1	13
AAACCAGTCAAGCCTTACCT	GALNT5	8
AAACCAGTTCCATTACCGAG	ENSSSCG00000012192	6
AAACCAGTTTCGCCACTGCC	SLC26A6	16
AAACCATACACACCTCACTG	SHISA5	16
AAACCATACAGACCGAAACC	ENSSSCG00000006149	15
AAACCATACTTGTCACCCAC	WDR49	3
AAACCATATTTGACACTGCT	ENSSSCG00000026768	20
AAACCATCCGCCTGCCCCGC	FAM3D	22
AAACCATCGAGCCAGCTGTG	ESYT2	36
AAACCATGGTGGAACCAGCC	ENSSSCG00000036633	7
AAACCATGTCCACTGATTAT	ENSSSCG00000040775	21
AAACCATGTTCACGTGTGAC	ENSSSCG00000038183	24
AAACCATTCGGTTGGTTCTG	CHD9	11
AAACCATTCTGCATCAGACG	ZNF687	9
AAACCATTGTGTACCGTCAC	ENSSSCG00000002944	20
AAACCCACTGGCGGTGGAGT	ENSSSCG00000008979	9
AAACCCAGCTAGGTCGGAGG	MMP23B	17
AAACCCAGTAAGGAACCCAT	ENSSSCG00000002944	22
AAACCCATCCCAGCAAAGAT	ENSSSCG00000022456	31
AAACCCCAAACAGGTCTTCT	ENSSSCG00000025367	12
AAACCCCAACGCAAAGGTAT	LARP4B	35
AAACCCCACATGGTGAACTG	PLEKHM2	0
AAACCCCATCGCTATAGGCC	ENSSSCG00000036562	6
AAACCCCCCCGAGTAGCGTC	ELK4	4
AAACCCCCCTAGTTTCTGTC	ENSSSCG00000039545	8
AAACCCCCGGATCACATACT	STXBP5L	9
AAACCCCGAAAGGGCTCTGG	FAM217B	8
AAACCCCGGGCGTCCTCTCT	EPOP	13
AAACCCGAAATGGACAGCAA	ENSSSCG00000032930	14
AAACCCGAAGGGCAAGTTGC	ENSSSCG00000034025	17
AAACCCGCCTCCAGTTAAGG	HCFC2	15
AAACCCGGACCGACTTCTCC	FAM131B	3
AAACCCGGGCGTTCAGAGCC	FCER2	29
AAACCCGGGGAATCAGCTAA	FGF16	16
AAACCCTCACAGGCCGAGTA	KIAA1211L	51
AAACCCTCTTCTATACACCA	ENSSSCG00000005558	25
AAACCCTGACGGCATCTCGA	ENSSSCG00000039291	8
AAACCCTGCTGACCAGTAGA	FRMPD2	31
AAACCCTGTGACAACAAGGA	ENSSSCG00000032130	8
AAACCCTGTGACCATGATGA	ENSSSCG00000036606	39
AAACCGAAAGTACCAGCACC	SNX20	9
AAACCGACGGTGTTCATCTC	ENSSSCG00000032942	4
AAACCGACTCCATCGCATTA	ENSSSCG00000035994	36
AAACCGAGAAGCCGTTGTTC	NPLOC4	8
AAACCGAGGAACGGGAAGGT	PIDD1	31
AAACCGAGTTTCCGGTGGTC	PCDHA13	29
AAACCGATTGCGCGCTGCAC	APBB2	34
AAACCGCCACCCTAATTTCC	ATP6V1F	7
AAACCGCCGGATCCCTCCCC	APOH	14
AAACCGCCGGGCTGATCTTC	CX3CL1	13
AAACCGCGCCGTCCCCTGCA	ENSSSCG00000039138	12
AAACCGCGGAGAGACGGCCC	SIRT1	0
AAACCGCGTAGACGGCTGTG	SHISA8	32
AAACCGCGTGTGAAGCAGCG	RRN3	0
AAACCGCTGCCTATCTACCG	EPC2	0
AAACCGCTGGCGGTAGGTCT	ZNF396	6
AAACCGGAGAAAGCGGCGGG	FOXE3	6
AAACCGGAGGTGTGCGAGGT	SLC22A15	12
AAACCGGATGGCATCTGTCT	EIPR1	13
AAACCGGCTCTCTTAATGGG	MRPS23	20
AAACCGGCTTGTCTTTGGAA	ENSSSCG00000033721	15
AAACCGGGGAGCCGGCGTTG	TRAPPC12	0
AAACCGGTCAGCCCGCTGGT	ENSSSCG00000002405	6
AAACCGGTCTCCAGGTCAAG	ENSSSCG00000024021	15
AAACCGGTGCGCGGCAACAG	RNF115	13
AAACCGTAGGTTGCTATCAC	STPG4	35
AAACCGTCCGCGCCAGTGGC	HTRA2	4
AAACCGTGCGTTCTCCCCGC	ADAMTS16	9
AAACCGTGGGAAATGCTCTT	NUP205	12
AAACCGTTCAGCGGGGACTT	KRT73	6
AAACCGTTGCTGGGTCTGAG	RBL2	23
AAACCTAACCATGCACTTAG	TIFA	25
AAACCTACTGCTGCTTCTAC	C1QC	24
AAACCTAGAATTGCAGAAGT	C11orf54	9
AAACCTAGTGATTCTTCCAG	ENSSSCG00000040548	6
AAACCTATCTGTGCCTCCGA	SMOC1	9
AAACCTATGGCTACGCCGGC	ENSSSCG00000026996	8
AAACCTATGTGCTTGGTGAT	ENSSSCG00000039582	0
AAACCTCAACAGCTTCCTTA	CCDC178	53
AAACCTCAAGGATCCGAGAG	ENSSSCG00000002825	17
AAACCTCCCACGGACTCAGA	MPPE1	35
AAACCTCCGGGGACTGTCCG	CCDC89	15
AAACCTCGCAACACCTCGGC	PPP6R2	4
AAACCTCGCTGATCTCCTCC	ENSSSCG00000039540	14
AAACCTCTACTATGCTGGCA	GABPB1	7
AAACCTCTCCATGTTTGATC	ENSSSCG00000015173	15
AAACCTCTCGTTCCAGAACC	CERS6	17
AAACCTCTCGTTGAACTCAA	ENSSSCG00000036785	25
AAACCTCTCTGCAAGCTTGT	ANKRD50	15
AAACCTCTTCGAATTCCAGA	HIPK4	7
AAACCTGAACTATTCGGTGC	PCDH17	10
AAACCTGAACTGTGGTTTGC	EOGT	12
AAACCTGAGCGGGAACCCTC	PKD1	15
AAACCTGATTGAATGCAACC	MAP1B	35
AAACCTGCACAGCTCCCAGC	ENSSSCG00000003659	19
AAACCTGCAGCGGAGTGCGG	ENSSSCG00000031644	17
AAACCTGCCCTGACGAACTA	PLA2G5	28
AAACCTGCTCAGGTGAATGT	TMEM62	30
AAACCTGGCCAACCTCCTCA	MAPK1IP1L	14
AAACCTGGGCAGCGATGCAA	ENSSSCG00000033034	31
AAACCTGGGCCCCTGAAACG	TUB	0
AAACCTGTTCCTAGTGTCGC	ADRA2B	22
AAACCTGTTGGGGGTAACTA	ENSSSCG00000034927	3
AAACCTGTTGGGTGGATATG	SPATA9	39
AAACCTGTTTAAGGTTGCAC	ENSSSCG00000014918	25
AAACCTTACCTTACTTCATC	XPO6	9
AAACCTTATTTGGCACTAAA	PMCH	20
AAACCTTCACACCTGTTTAA	CABCOCO1	8
AAACCTTCTGTCAAGTCGCA	GEMIN2	17
AAACCTTGAAGACACGGGAA	ZNF283	33
AAACCTTGTCCGTATTCCGG	ZNF544	15
AAACCTTTCATCATCTACGA	SLC27A6	4
AAACGAAAGCGAGGGCCTTC	LMF1	25
AAACGAAGAGGACCCGGAAG	CHD4	23
AAACGAAGCAAATCCAAATG	ENSSSCG00000038612	30
AAACGAAGCCGAGCGAGGTG	SLC16A11	27
AAACGAAGCGCCGCCACTGC	VPS11	14
AAACGAAGTAGTCAAGAGCC	ENSSSCG00000036416	9
AAACGAAGTGGTCAAGTTCT	ENSSSCG00000033891	21
AAACGAAGTTCAGTTTCCAC	NDC80	3
AAACGAATGAGTCTCATACT	ENSSSCG00000032267	18
AAACGACAAGAACCCCCATG	HGS	2
AAACGACCAGTTGTAAGGAC	NBR1	9
AAACGACCCTGGAAGCAATG	TXNL1	12
AAACGACCTTCTGGTAACTT	SMAP1	30
AAACGACGGAAGTGGTCGCC	PYROXD1	9
AAACGACTACGCCAGGCTTC	PCDHGA2	27
AAACGACTCTATGATCATGC	ENSSSCG00000037182	30
AAACGAGAAGCACTTACCAA	ENSSSCG00000035984	19
AAACGAGAGAAACGAGGATA	ICE2	8
AAACGAGCTCTCCTGCTATC	KLHL13	18
AAACGAGGAGTATTTAAAGT	DLGAP5	3
AAACGAGTATCAAGCACCCA	ASH1L	26
AAACGATATCAAGCAGCTCA	IQUB	3
AAACGATCTGCCCTTCGTTG	HYLS1	0
AAACGATGAAGCCAAGTGGC	NCLN	10
AAACGATGTCCCCGATGTGG	ITPR3	35
AAACGCACAGATACTCGCGC	NDUFV1	9
AAACGCACCAGGGACTACAC	CD22	19
AAACGCAGACCCTGAACTTT	GIGYF2	9
AAACGCAGCTTCTTCTGTAT	CUL4B	32
AAACGCATCGTCCTCAATCA	LGI4	36
AAACGCATTCCCCTCTGTCT	REL	30
AAACGCATTGGCGAAGTGGA	MARF1	27
AAACGCCACCAGGCCCCAAG	MAGEB3	9
AAACGCCCTCTGCCATCATC	ENSSSCG00000029414	23
AAACGCCGCGTTCACCCGCA	KRI1	0
AAACGCCGGCGGGGAAGCAA	KLHDC7A	29
AAACGCCGGCTCAACTTCAG	ASCL1	8
AAACGCCGTGTACAAGAGAA	IZUMO4	22
AAACGCCTCGATGGCCTTGA	IGF2BP3	49
AAACGCCTGTTGCGGGTGCA	TIMP2	6
AAACGCCTTCGGTCATCTCC	DSN1	5
AAACGCGCCAGGGAGCCACT	HLCS	38
AAACGCGTCGGCGATGGTCA	GTF3A	13
AAACGCTCCAGCAATGCCTT	ENSSSCG00000036930	36
AAACGCTCCCTTTGTCACTT	PLA2G4A	37
AAACGCTCGGATGCGAAGAG	FSD2	15
AAACGCTCTCTGTGCTAAAT	HELQ	24
AAACGCTGCCGGGCTACTGC	HAUS2	14
AAACGCTGGCCTGATAGCGT	BZW1	12
AAACGCTTCCGGTCTTGCGG	HASPIN	10
AAACGCTTCGCCTGGCAATG	TAL2	2
AAACGCTTTGTGGGGATCCA	ENSSSCG00000036777	39
AAACGGAATCTGGACTCGAG	SAFB	0
AAACGGACTATCGTCCGGCA	PHF13	4
AAACGGAGGCAAACCTCGCG	UPF3A	4
AAACGGATAGTCTGGTGAAA	UBE2E2	10
AAACGGATCCTTTCCATCAC	SNX9	11
AAACGGATGGAGACGGAGAT	TAF11	0
AAACGGCAATTCTGGACTAC	GSTCD	6
AAACGGCACTAGCAGTGGCA	MTHFD2L	11
AAACGGCATCCTACATCTGC	ENSSSCG00000014787	8
AAACGGCCAAATCCAGCACC	SHOC2	14
AAACGGCCAAGGTTTCATCC	RAP2C	16
AAACGGCCACTGGCCGCTGC	ENSSSCG00000036226	11
AAACGGCCCAGGCTGCGCTC	PCGF6	7
AAACGGCGTCGTCGGCGTCG	SRSF6	5
AAACGGCTATGTGCAATCTG	RXRB	2
AAACGGCTCCGGAGGCAGTC	ELP3	11
AAACGGCTGGGCTACAGCCG	ETV5	0
AAACGGCTTCAGGCAAATAT	EZH1	14
AAACGGCTTTGGTGGTATCC	GDAP1	16
AAACGGGAATGCCACTTGTG	EGF	17
AAACGGGCCAATTCCTGAAG	ENSSSCG00000036329	0
AAACGGGCCCCTTCCCTTAG	ENSSSCG00000038646	0
AAACGGGCGCGGATACCCTC	CUTC	4
AAACGGGGAGTTTCTTTCCC	HKDC1	19
AAACGGGGGAGTTGCCAAGC	ENSSSCG00000038014	6
AAACGGGTATGGTAATCGGC	ENSSSCG00000037899	16
AAACGGTACAGGAAGGATTT	KCTD5	23
AAACGGTGGTTGCAGGTCGG	ENSSSCG00000034870	14
AAACGTAACTTTACAATGTG	FCGR1A	11
AAACGTAAGTATCAAGATGA	METTL14	2
AAACGTACAAGGAAGGCCTT	SGIP1	17
AAACGTAGTAAGCAGTAAAT	ENSSSCG00000027453	4
AAACGTAGTTGACAAGACAT	UABP-2	12
AAACGTATACTGGCTGCTAG	CCPG1	34
AAACGTCAACCAGGTACTTA	ENSSSCG00000039450	18
AAACGTCAAGTTCAACGTAT	ARF6	14
AAACGTCACGCTAGCCAGTT	UPK3A	10
AAACGTCCTGGGGACCACGC	ALG12	9
AAACGTGAATCAGTCCCTGC	ENSSSCG00000014540	2
AAACGTGACGCTCTTTCCAC	ENSSSCG00000036229	7
AAACGTGATGACAAACGGCC	RFTN1	10
AAACGTGCAGATTCTGCTCG	MXI1	16
AAACGTGCGCAGGTTCCCGC	GPHB5	21
AAACGTGCTCCTCCATCGGG	EIPR1	24
AAACGTGGGCAGCGTGGTCT	ENSSSCG00000016538	3
AAACGTGGGCTCGGGCACCT	ENSSSCG00000016651	43
AAACGTTCTCATCATGGTCA	ENSSSCG00000002585	10
AAACGTTCTCGAACTCTAGA	NELFE	11
AAACGTTGACCTTGGAGAGC	MICU2	21
AAACGTTTCTCGCCGATCGG	NLGN3	0
AAACTAAGGACAGTCGGCTC	ESF1	1
AAACTACATTCATGGGTGGC	COL4A3BP	2
AAACTACCTGACTGACATCT	REEP5	19
AAACTACGCGGACCACGTCA	FAHD1	7
AAACTACTAAGAGAAGCCGG	SLC13A1	1
AAACTACTCCGTTGGCCTGT	AZIN1	18
AAACTACTTCCTGGTCTAGG	DDX42	20
AAACTAGCATTCATTACCGG	DECR1	3
AAACTAGTGATGCTAGGTGC	RIT1	20
AAACTAGTTCCCAGGCCTCG	PLAGL2	6
AAACTAGTTTATGTGCTGTC	LRRC17	1
AAACTATCCTTAGGATGGCT	WASHC5	28
AAACTATGGGTGGAACGTCG	TXNRD1	91
AAACTATGGTCCTTGGTCAG	ENSSSCG00000040953	31
AAACTATGTTGCAGATATCG	RHOA	9
AAACTATTAAGAGAAGTAGC	SMC3	0
AAACTCAAACACCTGAACCT	ENSSSCG00000011042	21
AAACTCAAAGATCAGGTCAC	ELF4	16
AAACTCAACTATCTCCAGAG	DAZL	23
AAACTCAATCGGTACTCAGA	LZTS1	28
AAACTCACCCCATTAATTCT	ENSSSCG00000036397	23
AAACTCAGCTTCCAACGGAG	ENSSSCG00000017949	5
AAACTCAGTCACCGTTAGAG	ENSSSCG00000022629	24
AAACTCAGTGACTCGATCCA	CGGBP1	10
AAACTCATAATGAGACACGC	VWA1	8
AAACTCATAGAGTAGGAGCT	USP42	7
AAACTCATCACTACAAGTGA	EIF2AK1	12
AAACTCATGTGATGGTGCCG	UGP2	3
AAACTCATTCCAGCCATGGA	ATP2C1	9
AAACTCCACCCCCTTTCCCA	ENSSSCG00000032112	6
AAACTCCATCTGAAGTATTG	ENSSSCG00000030638	32
AAACTCCCCGTCCGCCACCT	CCDC59	14
AAACTCCCTCGACGGGCAGC	SOX30	41
AAACTCCGAGACCCGGGCGT	SHQ1	0
AAACTCCGCCCTGGAAGGTC	ALDH9A1	21
AAACTCCTCGGCTGCGCGGC	NXT1	13
AAACTCCTCTCCTACCCACC	EMP2	11
AAACTCCTTACATATGGGCA	TLR6	5
AAACTCCTTGGTAGTCTCCC	CCNDBP1	3
AAACTCGACCAAGGCAACCC	ENSSSCG00000012762	15
AAACTCGAGCTTGTAATTCG	INTS14	3
AAACTCGATCAGGACCTTAC	UBR4	20
AAACTCGGGCGGACACGTGG	POLR3E	0
AAACTCGTAGGCATCGCCCA	HSPB7	6
AAACTCGTCATCCACAAGAA	ENSSSCG00000010034	24
AAACTCGTCTTTGGCGAGGA	NFATC3	10
AAACTCGTGCGCCGCGTCGG	NCLN	11
AAACTCGTTCTCGCCACACG	EDAR	15
AAACTCGTTGGGGTACAGTC	SLITRK2	10
AAACTCTAACAGCACAGCGT	PNMA2	23
AAACTCTGACACTCTTGAAT	MED23	17
AAACTCTGAGATGTGTAGCA	ZNF502	11
AAACTCTGTCTATATGTGTC	MZT1	0
AAACTCTTCAACGAGTCCCA	NUP85	6
AAACTCTTCACGAAGGTTGT	EPB41L4B	24
AAACTCTTCCCACGTGGGAC	TESK2	6
AAACTCTTCTTCGTGGACAC	NOP53	0
AAACTCTTGAAGGAGGATCC	ECI2	11
AAACTGAAATCAAACCCCCG	EXPH5	20
AAACTGACCACGGTCTCTGA	MTERF4	37
AAACTGATACATGAAGATCC	ENSSSCG00000038099	29
AAACTGATGCCCCCAGAGCT	ENSSSCG00000037114	13
AAACTGCAACGTGACCATCG	ENSSSCG00000036044	21
AAACTGCAATGTTGTGTCGC	HSCB	13
AAACTGCACAGCTTCGCTGT	SYNGR4	9
AAACTGCACGAGATCTTCCG	VTI1B	3
AAACTGCAGCGGTGCCGAGA	ENSSSCG00000025485	27
AAACTGCAGGCCTGCGCGCG	HIST3H2A	5
AAACTGCAGGCCTGGGTATA	HMBS	16
AAACTGCAGGCGTCGGTTCT	ENSSSCG00000039587	22
AAACTGCAGTAAGTTGGTCG	ESAM	13
AAACTGCCAAGATTGTTGAC	ADNP	7
AAACTGCCCTGGACCCACGT	SLC27A4	26
AAACTGCCGTTGGGTGCTCG	SLC22A14	31
AAACTGCGCTGCCTGAAGCG	GZF1	24
AAACTGCGGAACTCGGCCAA	RPS19BP1	2
AAACTGCGTTAGAAAGATTT	CEP55	5
AAACTGCGTTGTCATCAGAA	ENSSSCG00000036554	16
AAACTGCTCATCAATGTAGG	ENSSSCG00000034209	8
AAACTGCTCGAGCCTCCACC	FBXO9	19
AAACTGCTTCCACCCTGAGG	ENSSSCG00000032610	17
AAACTGGAAGAGTTTGTTCG	F9	17
AAACTGGAGAATAACATGCG	GRID2	11
AAACTGGATACACCAGACTC	ENSSSCG00000037003	5
AAACTGGATCGCTTTGTCGC	GLCE	10
AAACTGGATTGCTTCCTCTC	TBX6	13
AAACTGGATTTCATCCTTCT	ENSSSCG00000038642	23
AAACTGGCATAAATTCACGT	ICOS	12
AAACTGGGACGACCATCGCC	PSMB7	0
AAACTGGTCAAATTTCGGGA	ENSSSCG00000013315	8
AAACTGGTCGAGCAAGGGTC	CFAP58	5
AAACTGTAATCACTCTCATC	RAD1	4
AAACTGTACAGTGACCAGCT	ENSSSCG00000029442	27
AAACTGTACCCACTTCATAG	MRPS10	7
AAACTGTACGTCCGTTTGTC	RBM12B	7
AAACTGTACGTGAGCGGCAC	LRRC10B	8
AAACTGTAGCTGGTAGTGCT	ENSSSCG00000039949	12
AAACTGTCTTGTTGACCCGA	NUDT17	28
AAACTGTGAAGATGCTGGCC	ENSSSCG00000031412	11
AAACTGTGAAGCGTACAACC	NUDT5	30
AAACTGTGCAACCATAATGC	ENSSSCG00000023426	8
AAACTGTGGAACCCGCTGCG	WDR83	11
AAACTGTGGGACTATGTAGA	WDR75	0
AAACTGTTCTAAGCCCATCA	TRMO	46
AAACTTACTGACCTTTCCAC	C19orf44	7
AAACTTAGAGGCTCGAGTGC	RBM11	15
AAACTTATCCAGACCCACCA	RAB11FIP2	18
AAACTTCAATCAGATTGACC	CDKL3	11
AAACTTCAGCACATTCTACT	ENSSSCG00000038274	33
AAACTTCAGCCCCTTATATT	ENSSSCG00000031543	21
AAACTTCAGCGAGTGGTTCC	SLC19A3	6
AAACTTCATAAGGTCATGAC	BRAP	2
AAACTTCATCAACAACCCAG	MYH11	10
AAACTTCATCCATGAAGTCC	ENSSSCG00000034843	23
AAACTTCATGCCGGCTTTAG	TGIF1	4
AAACTTCCATAATAGATGTG	PRPF4	14
AAACTTCCTCACCGGCTCGG	TRMT44	44
AAACTTCCTCGTCGGGCCGT	BAZ1A	35
AAACTTCCTCGTGAGTACAT	GCNT7	28
AAACTTCCTCTACGTGTGGG	KLHDC1	0
AAACTTCCTGATACACTCTC	ENSSSCG00000006919	8
AAACTTCGGTACCTCATACT	OPA1	10
AAACTTCTCATACGACGTGG	FAM199X	13
AAACTTCTCGCCCTTGGTGA	FGR	36
AAACTTCTTCTGAACTACGT	ENSSSCG00000037783	16
AAACTTCTTGCAGTTTGCTC	TTK	2
AAACTTGAGAATCTGGTGTT	TBC1D8B	5
AAACTTGATCCAGGCATGTG	ENSSSCG00000032669	17
AAACTTGATCGGCGCACTCT	NIPAL3	18
AAACTTGATGGTACCGGTTA	LRP12	10
AAACTTGCACGAGCCCTGCA	UBE3B	6
AAACTTGCCAGACATTCAAC	KCNB2	12
AAACTTGCCCGTCTTAACAA	NXPH1	3
AAACTTGCGAAGCATGAGCC	FBXL3	18
AAACTTGCGCCGAGGTCCAA	AXIN1	13
AAACTTGCGCTTGGGCCGGA	MOB3A	22
AAACTTGCTGTGTTTCGTTT	TRAM1	9
AAACTTGGATGAAGTATTAG	ENSSSCG00000030800	14
AAACTTGGCAGCGGGAGCTT	NEK11	24
AAACTTGTAGAGCGCGACGT	STAC2	6
AAACTTGTAGCTCAGTAACT	PLA2G2A	8
AAACTTGTGGTAGTTGGAGC	KRAS	4
AAACTTGTTCCCGTAGGTCT	TFEB	18
AAACTTTCACGTGGACGTAG	ENSSSCG00000024419	17
AAACTTTCCGCGGACTTGAC	LBX2	28
AAACTTTGAGCAAGACCCGC	UNC5D	1
AAACTTTGAGGCCTTCATGA	FABP1	27
AAACTTTGCTTGTGTTGGGT	NAMPT	0
AAAGAAACACCTGTTTGACC	NR2C2AP	9
AAAGAAACCAATTCTTTCAG	ENSSSCG00000031895	0
AAAGAAACCGCGGCTGAAGA	TAF11	21
AAAGAAACGTATGCAGGCTA	ENSSSCG00000016869	16
AAAGAAAGAGCGGAGCAACC	CDV3	11
AAAGAAAGCTCGTCTGCGAG	FAM162A	26
AAAGAAATCCACCGTGTTCA	ENSSSCG00000007464	5
AAAGAAATCCGTCATTCAAT	SERPINI1	34
AAAGAACACCGAGTACCAAA	CCDC186	51
AAAGAACATGGCTTCATCGT	ENSSSCG00000035103	8
AAAGAACCAACAGCTGCGGC	ENSSSCG00000036715	23
AAAGAACCAGTTTCAGTTCG	IFNE	13
AAAGAACCGAGGTACCGTTT	ENSSSCG00000039886	18
AAAGAACCGCCTTCCGGTTC	RABIF	41
AAAGAACCGTGAACGTCGTC	ENSSSCG00000038552	31
AAAGAACCTACTTATCTGCT	WDR89	27
AAAGAACGCTGACTTTGGAG	ENSSSCG00000009102	3
AAAGAACGGAGTCCATAAGA	ENSSSCG00000020706	61
AAAGAACGGTACATCCATAG	ENSSSCG00000005401	23
AAAGAACTCACTGCCCTGAT	CLK4	56
AAAGAACTTAAACGACTTCG	CWF19L2	7
AAAGAACTTGCATCAAGATC	AK6	6
AAAGAAGAAAGACATTCCCC	ENSSSCG00000033784	75
AAAGAAGAACTTTCGCAGCC	ARHGAP22	28
AAAGAAGACCGAAGACTTAC	SYCE1L	32
AAAGAAGACCGTCCTGTTTG	ENSSSCG00000031651	26
AAAGAAGACCGTGACTGCGA	IAH1	10
AAAGAAGCAAGATCCATGTG	CD84	18
AAAGAAGCCATGATCAACTT	ENSSSCG00000038997	24
AAAGAAGCGACGGGCACATT	C2orf74	12
AAAGAAGCGGCCATGTACTC	CDX4	20
AAAGAAGGCCACGGCGCCAC	TOMM20L	3
AAAGAAGGTGACACGGAAAT	ZDHHC9	30
AAAGAAGGTGGAAACCTCAT	PRRC2C	9
AAAGAAGTAAAGAACAGGTG	ENSSSCG00000033647	11
AAAGAAGTTTGCTACCGTTT	GUF1	26
AAAGAATCCTTCCTGGACCG	KIAA1024L	31
AAAGAATCGCTATTACTCCG	CDK15	23
AAAGAATGAACTACGCCGCC	MYDGF	14
AAAGAATGACCACCTTACAG	TRAV41	9
AAAGAATGGTCCCTCGGCAA	ENSSSCG00000031985	28
AAAGAATTGTCAGTATCCAA	ENSSSCG00000001444	15
AAAGACAAAGGGAGCAAACT	ENSSSCG00000033045	24
AAAGACAACTTTAGCACATC	QRSL1	19
AAAGACACCAACCTCTTAAC	ENSSSCG00000007443	21
AAAGACACCCCAAAGGCCGA	GPAT3	17
AAAGACACGTCTAACCATAA	CNOT10	16
AAAGACAGCGCCCTGTGCGA	LGI4	33
AAAGACAGCTGTACTGCTAG	ENSSSCG00000037397	24
AAAGACAGGCATTCTTCTGA	ENSSSCG00000030874	37
AAAGACAGTAATCAGGTACA	ENSSSCG00000034840	8
AAAGACATCCACCAGGCCGA	CIAPIN1	7
AAAGACATTTGGCAAACCGT	NUP205	3
AAAGACCAGGGAGTCTCCGC	HIGD1B	25
AAAGACCCAGCTCCGGCGCC	SUSD5	25
AAAGACCCCGGTCGCCAGGG	ENSSSCG00000037340	51
AAAGACCGACGTGCGCACAT	FAM234B	27
AAAGACCGAGCCCTCTTCAA	SEC61A1	18
AAAGACCGCAAGTGGGTCCT	NAT8	26
AAAGACCGGCCCTTCTTCCC	NME2	5
AAAGACCGTGGGGTACTACC	TRMT2B	42
AAAGACCTATAATCATGGTG	LRRC66	24
AAAGACCTCGGAGGTGGACC	PDCD6IP	29
AAAGACCTTGGTGGCAAGCC	ENSSSCG00000034799	9
AAAGACGAGGTCCGGCCGCT	XAB2	19
AAAGACGATGCCGTGGACGT	GRIN2C	17
AAAGACGATGCTCCAACCTG	RIMS1	24
AAAGACGATGGAGAACGTCA	ENSSSCG00000021909	26
AAAGACGCCGCCCACCTTCC	RHNO1	13
AAAGACGCCTCCGGATGGTC	SLC7A6OS	0
AAAGACGGCAACGCGCTTAT	OPHN1	32
AAAGACTACGGTCAGAGTAG	CCNDBP1	6
AAAGACTCCTGCTCGGAAAC	ENSSSCG00000002895	24
AAAGACTCCTGTGGAGCCGG	ENSSSCG00000033077	6
AAAGACTCGTCTGAATCGTC	ENSSSCG00000032159	12
AAAGACTCTTAACTAGCTCA	ENSSSCG00000036652	17
AAAGACTGACCCATTGACCG	ENSSSCG00000017906	3
AAAGACTGCAAATTTCGAAC	KAT7	37
AAAGACTGGCGACTCCAACT	PPP1R3C	5
AAAGACTGGTGCGAGGAAGA	ENSSSCG00000009052	40
AAAGACTGTGAGGTTTGCCA	ENSSSCG00000039902	42
AAAGACTTACCAGAGACGCC	CTCF	0
AAAGACTTGGTAATGGCGAC	HBP1	17
AAAGACTTTCTTGTCCCCGC	ENSSSCG00000008860	23
AAAGAGAACTGCCGACCTGA	EXOSC8	0
AAAGAGAAGCCTCTGAGGAG	ENSSSCG00000031225	18
AAAGAGAATAGTCATCTGCC	PFN4	2
AAAGAGACACTTCTTTCCAG	ENSSSCG00000036019	10
AAAGAGAGACGATTCTCTGA	USP45	0
AAAGAGAGCGGTAGTGTGTC	PTGR1	97
AAAGAGATACCCACTCAGGA	OR10Z1	21
AAAGAGATTACCGGGTGGGC	KLHL29	13
AAAGAGCAACTTCTGCCACG	WFDC8	37
AAAGAGCAATTGATGCTCTC	HNRNPR	73
AAAGAGCCAAGATGCGTCTC	ENSSSCG00000034849	0
AAAGAGCCGAGCAGTGGTGG	ENSSSCG00000033511	93
AAAGAGCCGTCATCCCCAGT	TRPV3	6
AAAGAGCGACTCCTTGCGGC	ENSSSCG00000035016	12
AAAGAGCGAGTTGGCATTGA	TGM7	17
AAAGAGCGCCCCGGACCCTG	SLC35F2	18
AAAGAGCGCGCGGGGACAGT	FBLN7	47
AAAGAGCGGCTCCTCACTGA	STON2	21
AAAGAGCGTGAACCTTTCCG	SEZ6L	7
AAAGAGCGTGCGATCTGCTT	ENSSSCG00000027905	22
AAAGAGCTACGGATGCGGAC	RHPN1	17
AAAGAGCTGCCCCGGCTGTA	ENSSSCG00000003326	34
AAAGAGCTTTGCCACCAGAC	CHRNA1	26
AAAGAGGAAGGGCTGCAGTT	ENSSSCG00000033026	15
AAAGAGGAATATGGGCACGC	CEP126	12
AAAGAGGAGAATCGCCGGAG	LYPLA2	31
AAAGAGGATCAGTTCTAGGT	ENSSSCG00000028929	5
AAAGAGGCACCTGGACCCAA	PCYT1A	0
AAAGAGGGACGAATCCGCTT	UNC13C	6
AAAGAGGGATCTGTACCCTG	MYL1	14
AAAGAGGGCACCTTCTGAGT	TFAP4	8
AAAGAGGGGAAAGCTGATGC	ENSSSCG00000035460	14
AAAGAGGGTGATGAGCACGA	ENSSSCG00000012827	10
AAAGAGGGTGCGAATCAAGG	KLHL2	18
AAAGAGGGTGGCCCCAACAT	DCTN1	3
AAAGAGGTAGCTACGGCGCC	TMBIM6	26
AAAGAGTCAGAAACTTCATC	ENSSSCG00000039632	59
AAAGAGTCGCTCCTTATTGG	RARG	62
AAAGAGTCTGGCGCTGCAAG	TNFAIP8L2	12
AAAGAGTGGCAGTTCCTACC	ENSSSCG00000037817	42
AAAGAGTGGTATATGTAGAT	FAIM	46
AAAGAGTTCAAGACCCGGCT	RGS16	22
AAAGAGTTCGGCCCCGCCGG	SMC5	14
AAAGAGTTGAATCCCACAGT	SLC17A3	27
AAAGAGTTGGGGTGCCTTCT	LY6G5C	29
AAAGATAAATCCGGAGGACA	ENSSSCG00000031637	19
AAAGATAACCGTTGCCAGCA	STARD6	64
AAAGATAATACTGCAACCAC	SCAF11	25
AAAGATAATACTGTAGGTCA	ENSSSCG00000022054	151
AAAGATACATCGGGCGATGT	OR52N5	59
AAAGATAGAGCCCTATTCAA	SEC61A2	84
AAAGATATGAAACATCGGCT	RGS4	26
AAAGATATGCAGGTCTGCCG	ENSSSCG00000018034	36
AAAGATCACCGTGTGGAAGA	ENSSSCG00000022431	15
AAAGATCACTGCCATTCAAC	RAB3GAP1	30
AAAGATCATCTGGGGTGTAG	ENSSSCG00000039211	35
AAAGATCCCCATGCCCGAAC	SGMS1	9
AAAGATCCCGCATGTAATCT	BMP4	14
AAAGATCCGGAAGAAATATC	GABARAPL1	36
AAAGATCTGCGGGCAATAGA	WNT7B	63
AAAGATCTGTGGGTCTAGGT	CCDC106	16
AAAGATCTTCTGGAAGTCCG	PSMB3	0
AAAGATGACGTTGTATCCAT	ENSSSCG00000017061	8
AAAGATGAGGTTGCGGCCGA	FBXO17	34
AAAGATGATCCGTTCTGCCC	RAMP2	17
AAAGATGCAGATGCTGAAGT	TPM3	25
AAAGATGCTCGGTTGTCTGT	TRIM69	20
AAAGATGGACCACAATTACC	ENSSSCG00000039517	14
AAAGATGGCCGCCTACAATC	PARD3B	19
AAAGATGGGCACGGGCTACC	DIEXF	31
AAAGATGGTTTAGGAGTCGG	CERS3	13
AAAGATGTATGTGGAGCAGG	ENSSSCG00000037936	35
AAAGATGTCCTTAGGGTCAA	WDHD1	1
AAAGATGTCGCCTGGATAGC	BANF2	34
AAAGATGTTGCTACTGGATC	ENSSSCG00000035257	13
AAAGATGTTTCCAGCCCCGG	PRKAG2	36
AAAGATGTTTGGACCGCGCG	WDR76	12
AAAGATTCTAATCATCCCCG	ENSSSCG00000036123	9
AAAGATTGAATGATGGCCTT	ENSSSCG00000024040	19
AAAGATTGATGTAAACGTCC	SCRG1	12
AAAGATTGCGTGGCAGTGGC	PPAN	8
AAAGATTTGGGCAGCCTAAA	CEP170	14
AAAGCAAACACGGCGCTTAC	ENSSSCG00000026520	20
AAAGCAAAGGGGTGTTCGGC	TMEM252	14
AAAGCAAAGTGTGGAAGAAA	ENSSSCG00000021368	23
AAAGCAACGCACGAGCCCGC	RFX5	19
AAAGCAAGACCCATAATGGG	ALOX5AP	27
AAAGCAAGTCCACCACTTGC	ENSSSCG00000037857	11
AAAGCAATGCGAGTGTTTAA	HRH4	32
AAAGCAATTCATAAGGAATC	STK3	4
AAAGCAATTGCGCGTGGCAC	NUB1	11
AAAGCAATTGCTACTAATCG	SMC6	0
AAAGCAATTGTCAGTAATAG	DOCK3	33
AAAGCACAGATGCTCATGGC	ENSSSCG00000035139	2
AAAGCACAGCCCCTAATATT	ENSSSCG00000037040	23
AAAGCACCAGTACGTTATTC	PDIA5	28
AAAGCACCCCTCCCAGTCGA	ANKRD11	10
AAAGCACCCGGCTTCCGCCT	ISPD	50
AAAGCACGCACGGCTGGGAT	ENSSSCG00000000151	21
AAAGCACGCGACGGAGGCGC	ELMSAN1	17
AAAGCACGCGTGCACAACAG	PLAGL1	17
AAAGCACGCTCCGTGTCCGT	ENSSSCG00000033638	53
AAAGCACGGGATCCCCACAG	CDK4	16
AAAGCACGGGTTCCGACACC	ALKBH5	18
AAAGCACGTGAGGAACGTGT	PRR7	21
AAAGCACTACCCTCCACTAA	MOCS2	4
AAAGCACTGGCTGGCTGTGC	ENSSSCG00000040800	23
AAAGCACTTGATTCAATAGT	POC5	9
AAAGCACTTGGAAGTGTATC	ENSSSCG00000040540	20
AAAGCAGAAGCGCGTTCTGT	SNX10	46
AAAGCAGACCAACTTGGTTA	ENSSSCG00000039810	27
AAAGCAGAGTGCGCGCGTGA	SGIP1	19
AAAGCAGATCCTCTATCGTA	DDX1	7
AAAGCAGATGCGTTCAAGCT	RAMP2	21
AAAGCAGATTCAACGAATCC	ENSSSCG00000039478	7
AAAGCAGATTCGGCACTGGG	44994	35
AAAGCAGCTTACTAGGCTCA	SLC39A1	18
AAAGCAGCTTCCTCATCGAG	ASTL	12
AAAGCAGCTTGCGCGCCGGC	ENSSSCG00000036837	19
AAAGCAGGAACACGTTGTGC	MFSD13A	17
AAAGCAGGAAGGGGTGCTAC	ENSSSCG00000037222	30
AAAGCAGGATCTCGGACGTC	GOLGA5	39
AAAGCAGGATGTGCTTTATG	ENSSSCG00000032893	11
AAAGCAGGCCAACACGAGTC	ENSSSCG00000035623	43
AAAGCAGGGAGGCAAAGCTC	HIST2H2AB	3
AAAGCAGTGCTCGGCCTCTG	GP2	10
AAAGCAGTTCTCCCTCGGAA	SEZ6L	26
AAAGCATAAATCCTCCTCGA	MORC2	15
AAAGCATACATGGTGACCTC	TTC6	23
AAAGCATCCCACTAGTTATC	PSMC4	6
AAAGCATCCCATGGTTACGG	HCLS1	20
AAAGCATCCCTTGGCTCTAT	ENSSSCG00000033129	12
AAAGCATGGACACCCACTAA	SRP54	0
AAAGCATTACCTGCAAGGCG	FAM78B	5
AAAGCATTCCTCCCTAGTAG	C4orf47	57
AAAGCATTTGGGAGCACGAA	ENSSSCG00000039876	5
AAAGCCAACCCCTAGGCTCG	ENSSSCG00000034104	17
AAAGCCAACCCCTATCATTA	TFE3	36
AAAGCCAACTCCACAGCGGA	KRT84	3
AAAGCCAAGCCCGAACAACC	NSRP1	6
AAAGCCAATCAGCGCCACCC	DRG2	8
AAAGCCAATTCCCATAGACC	ENSSSCG00000034298	21
AAAGCCACCCACCGTAATGG	ZP3	12
AAAGCCACGGAGGGCCCTCG	HIVEP2	26
AAAGCCAGACTTCATCGGAA	TM4SF4	47
AAAGCCAGCTTTAATCACAC	ACTR1A	0
AAAGCCAGGTCAGCATCCTT	ENSSSCG00000013395	21
AAAGCCATCCATGGAGGATC	SYCP3	14
AAAGCCATGGCGGTAGCGAC	THUMPD2	29
AAAGCCCACATGGCCGCCCA	45177	30
AAAGCCCACCCTAGAATTCC	ENSSSCG00000033964	9
AAAGCCCATAAAGGAACGTC	COQ10A	16
AAAGCCCATAAAGTGCGCCG	MRS2	15
AAAGCCCATCCACCGCTCGT	SLC4A5	5
AAAGCCCCAGTTGCCGCTGC	ZBTB17	1
AAAGCCCCCTTCGATCCAAG	ENSSSCG00000012060	29
AAAGCCCGCACACTCGCCGC	ENSSSCG00000004573	59
AAAGCCCGCCCCGGAATTCC	PRDX2	7
AAAGCCCTCAGTACCAGAGA	UMAD1	23
AAAGCCCTCTCTGTTGTATG	BRD2	8
AAAGCCGAACAGGATGCTGA	SMIM2	23
AAAGCCGAAGGCGGCGCTGC	CEBPA	20
AAAGCCGACCAGTGAGCGAG	PKDREJ	8
AAAGCCGAGGCGACTGCTGC	ENSSSCG00000025992	11
AAAGCCGATGCTGGCAAGGA	HMGN2	15
AAAGCCGCAACTGGATTTCA	ETFBKMT	16
AAAGCCGCCATGTTAAACCC	ARL2BP	16
AAAGCCGCCTGGGACTGTAC	P4HA3	15
AAAGCCGGCCAATCCCCCTG	ENSSSCG00000033700	4
AAAGCCGGCCTTGCACATGC	ACTB	2
AAAGCCGGCGCTCCTAACCC	C12orf65	23
AAAGCCGGGCCATTATTCAG	EVX2	5
AAAGCCGGTCGGGAGTGACC	TXNL1	10
AAAGCCGGTGGAACGTAGCA	REXO1	27
AAAGCCGGTTCCTCGTCGCT	EAPP	2
AAAGCCGGTTGAGGCAGCAG	ENSSSCG00000009692	5
AAAGCCGTATCATGCCCATA	GLYR1	30
AAAGCCGTGCTGCGCAAGGC	APEH	8
AAAGCCGTTGGCAACCGCCA	KCNJ2	32
AAAGCCGTTTGCCCGCATGG	IL17B	47
AAAGCCTAAGTCTGCCAATC	ENSSSCG00000003747	3
AAAGCCTACCTTGAATAAGT	WIPF1	13
AAAGCCTAGCATGGTGACGG	TMEM88	32
AAAGCCTCCACTTCATTACG	RABGAP1L	36
AAAGCCTCCGCAAACTGAGA	ENSSSCG00000034690	32
AAAGCCTCGAGGGGCGTCGA	PHLPP1	19
AAAGCCTCTTCATGGGATAC	VNN1	22
AAAGCCTGAAGACCTTCCCT	ENSSSCG00000037129	7
AAAGCCTGCCGTCGCAACCG	NPG3	26
AAAGCCTGCTCGTGCGTAAT	ENSSSCG00000012196	70
AAAGCCTGGCATGTTTGATC	ERAS	48
AAAGCCTGGGGCATGCCCAG	ENSSSCG00000034089	7
AAAGCCTGGGGTCAACTGTT	ENSSSCG00000034618	21
AAAGCCTGTTGGCGATACTC	SERPINB12	17
AAAGCCTTGGTTGCGGGCCC	CDV3	7
AAAGCCTTTAGTCGAAGTTC	ZNF660	11
AAAGCGAACGGCTGAACGCC	DLST	7
AAAGCGAAGGCCGCGGGGAA	TMA7	23
AAAGCGAAGGTGCAGTTTCC	AADAT	11
AAAGCGAATTGCCCCAGATG	BCL2A1	43
AAAGCGACTCGTCCAGCCGC	ENSSSCG00000012101	11
AAAGCGAGAACCGGACCTGT	VDR	34
AAAGCGAGAACTTCAGTTAC	NME8	54
AAAGCGAGCCGAAGATGGGC	HOXB2	30
AAAGCGAGGACGCGGAGCTA	PIF1	29
AAAGCGAGGGGCCGAGGCAC	SSC4D	30
AAAGCGAGGTATCCTCATCT	MYO5A	22
AAAGCGAGTGTTTATCTCCT	PNLIPRP3	42
AAAGCGATCAGTGCTTCAGA	MON1A	23
AAAGCGATTGAATATGTGCA	PROSER1	27
AAAGCGCACAATGAAATGCG	GLIPR1L1	49
AAAGCGCACGAACTCCACTC	NRM	4
AAAGCGCAGATAAGAGACAT	LGI1	10
AAAGCGCATGCTTGAAATCT	ENSSSCG00000032638	26
AAAGCGCCGGAGGCACTGCC	SRCIN1	8
AAAGCGCGAACGAGACCCGG	DCPS	9
AAAGCGCGCACACGCAGCGG	TRIM14	41
AAAGCGCGGGGGCTGTGGTC	LY6H	14
AAAGCGCGTGTGTTTAGCTC	ENSSSCG00000005184	15
AAAGCGCTACATCGAGTCCG	EEF2K	16
AAAGCGCTCCCTCTACCGGC	ENSSSCG00000017202	7
AAAGCGCTCGCGAAGCCGCC	MRPS28	26
AAAGCGGAAACTGCGAGACT	TBX15	28
AAAGCGGAACCAGGCTGTAT	ENSSSCG00000035226	9
AAAGCGGAACCGGATCACCG	MACO1	4
AAAGCGGAAGAACCATAGCT	SLC35B2	0
AAAGCGGACTTCAGCCGGAA	TYW3	5
AAAGCGGATACTCCGGACTC	ENSSSCG00000035666	27
AAAGCGGCGGCCGTTGGCTT	CTNNA1	22
AAAGCGGCTCCCCTTGTTGT	ZBED2	26
AAAGCGGGCTGCAAGACCAC	HOXD1	7
AAAGCGGTCGTAGCAAGAAA	GRK4	44
AAAGCGGTGCCCACAGCTAA	ENSSSCG00000024966	56
AAAGCGGTTCCTGACCAGTG	ENSSSCG00000033287	10
AAAGCGTCCTTCTACCTTCT	GLIS2	36
AAAGCGTGAATCCAACTGCT	SPATA45	7
AAAGCGTGATGGGTTCCCCC	PRPF4	0
AAAGCGTGGAAGGAGTGGTC	ENSSSCG00000014884	1
AAAGCGTGGCAGTCCACGCA	C4orf48	9
AAAGCGTGTGTACGACCGCG	THOP1	4
AAAGCGTTCTCCTCCACGGC	TDP2	6
AAAGCTACCAAAGCCGGTTG	ENSSSCG00000009692	11
AAAGCTACCCCCATCAAGTG	ENSSSCG00000033853	16
AAAGCTACGTCCGGGAGATT	C19orf54	41
AAAGCTATAAACCACAATGT	LYZ	18
AAAGCTATTCAGCAACTCTT	VPS53	34
AAAGCTCACCTCACAATTGA	ORC3	20
AAAGCTCATGTCGGCCAGGT	ENSSSCG00000017344	26
AAAGCTCATTAAGAGCTTGG	ETF1	0
AAAGCTCCTATAAGATTCTC	OXCT1	10
AAAGCTCCTGGAGTCGGCCC	ZNF397	36
AAAGCTCGAACAGCATGTAA	RTKN2	14
AAAGCTCGATCTGGATCTGC	TRPM6	17
AAAGCTCGCGGTAACGGAAA	STIL	10
AAAGCTCGTCGGCCCCGTTC	SPTBN2	6
AAAGCTCTACAGTGCCCCCA	ENSSSCG00000034453	25
AAAGCTCTCATGGCTTTGTG	RSPH14	19
AAAGCTCTCCATTGTGCCGT	GART	42
AAAGCTCTCGTGGTAGTGTG	STAP2	24
AAAGCTGAAGGCATAGCCGC	HSPA12B	17
AAAGCTGAGCCTTCTAGTTG	ATG4C	14
AAAGCTGAGTGCGCCAGGAT	PTRH2	15
AAAGCTGATACTCTCCACTG	CLDN17	112
AAAGCTGATTTGGCTAGAAC	ZFAND4	23
AAAGCTGCACCCCATCACTT	ENSSSCG00000039979	23
AAAGCTGCCAGCCGTGTCCG	STK33	24
AAAGCTGCTGCACAACAACT	BTAF1	30
AAAGCTGCTGTGGGGCTTCT	CPA6	5
AAAGCTGGAAGTGCTCGGAC	STXBP5	17
AAAGCTGGACTTCCTCGGGG	CDK7	3
AAAGCTGGAGCCGTCCATAG	SLC10A7	19
AAAGCTGGATCAGATGGATG	TXNDC9	38
AAAGCTGGATCATACAGGAT	ENSSSCG00000005790	12
AAAGCTGGCAGAGCGCTTCC	ENSSSCG00000015645	10
AAAGCTGGCAGTAGGCACTG	GPR61	36
AAAGCTGGCCGCGGAAGAGC	UBL4B	24
AAAGCTGGGAAATTTGGTGG	ENSSSCG00000003367	30
AAAGCTGTACTCAATGAGCA	HUWE1	51
AAAGCTGTTGAACCGCACCC	POFUT1	56
AAAGCTTAGAATGGATCTGC	TPT1	9
AAAGCTTCCTATTGAACTAC	PHOSPHO2	3
AAAGCTTCTGCACGGTGGTC	PIGV	49
AAAGCTTCTGTAGGTAATCT	ENSSSCG00000037937	7
AAAGCTTGTGTACCACATGA	ENSSSCG00000036608	22
AAAGCTTGTTTGCCATGTGA	ENSSSCG00000040187	28
AAAGCTTTCTCCACAGCCAC	ENSSSCG00000040762	7
AAAGCTTTGACTTCTCAGAG	ENSSSCG00000035663	23
AAAGCTTTGATTTCTCGGAG	ENSSSCG00000013715	13
AAAGGAAACGACCAAGACCC	ENSSSCG00000022357	31
AAAGGAAACGGCCAGCATGC	ENSSSCG00000006881	87
AAAGGAAAGCGGATCCATCC	IGSF5	6
AAAGGAAATCAAAGATTACG	ENSSSCG00000040110	2
AAAGGAAGACTTGCATCTGA	ENSSSCG00000013192	8
AAAGGAAGAGTGGAACTTCG	LRRC2	13
AAAGGAAGGGGCTGGGCCCA	C19orf84	9
AAAGGAAGTTTGTCCGGTCC	PPP4R2	6
AAAGGAATCCTCTTCCAAGG	ENSSSCG00000025207	29
AAAGGACAAGTTCGCCTTCC	SOX21	28
AAAGGACCAGCCACCCCCAC	XKR5	12
AAAGGACCGATGACATCGGA	FMO5	41
AAAGGACCTCCCAGCCCTTT	LMNTD2	22
AAAGGACGTTAGCTAACATT	ENSSSCG00000035743	41
AAAGGACTCGGAGTAGGCGA	DLEC1	27
AAAGGACTGCTCCCATTGCC	AMH	23
AAAGGAGAAGTCGTGTCGCG	KIFC1	36
AAAGGAGATTGGCGCGCTGC	NAB2	19
AAAGGAGCAGGCGGCCCAGA	CASS4	44
AAAGGAGCATACGATCGATA	IFI35	9
AAAGGAGCCGAGCCCAGCGG	UBE2C	12
AAAGGAGCGAGCCCAGCTTT	ORC2	74
AAAGGAGCGTGTAAGAAGTG	KIAA0232	50
AAAGGAGCTGACTTCAGTTG	BAZ2A	17
AAAGGAGCTGTCGAACGCCA	ENSSSCG00000021271	30
AAAGGAGCTTCTGACGCATT	GRIA4	55
AAAGGAGGACCTCTGTCGCT	CYHR1	21
AAAGGAGGCGCGCTTGAGCG	WNK4	16
AAAGGAGGTTCGTCCTGATC	PIKFYVE	17
AAAGGAGTAGAAGTCGAATG	ENSSSCG00000032624	18
AAAGGAGTCATGGCAAGCTA	S100A11	21
AAAGGAGTCCCCCAGACACT	ENSSSCG00000035704	38
AAAGGAGTCCGGGATCGCCA	ERCC5	34
AAAGGAGTCGAGTGCTTCCT	KCNC3	26
AAAGGATAAGGAGATCATAG	ENSSSCG00000015645	6
AAAGGATCCAAAGGTGGTCC	ANXA1	15
AAAGGATCCGATTTGCATAG	ARID5B	2
AAAGGATGGATGCGTTCTCC	RBM18	29
AAAGGATGGTTGCCAAGCAA	ENSSSCG00000038386	24
AAAGGATTAACGGGACCGCC	ENSSSCG00000016245	11
AAAGGCAAAGGTCCGAATAC	GKAP1	17
AAAGGCAACGTGCTTCTCAC	ENSSSCG00000040040	21
AAAGGCAATTGTAGGCTACA	KLHL5	38
AAAGGCACAAGCTGTTGCAG	DDX24	16
AAAGGCACACGCGGTCCGCG	TRIM47	44
AAAGGCACCCGTGAATGGAG	APELA	16
AAAGGCACCTACGGAGATTA	ENSSSCG00000028097	24
AAAGGCAGACCATTTGGCCC	ACE2	11
AAAGGCAGTCTGTTTGACTC	TRAV6	35
AAAGGCATAGTCCGAACAGA	BIVM	40
AAAGGCATCACGTAGTGTCT	ENSSSCG00000017383	33
AAAGGCATCCGCCCGCTCGC	ENSSSCG00000003326	22
AAAGGCATCGAACTAACAGA	ENSSSCG00000033403	36
AAAGGCATCGAAGAGTGGAT	NKD1	23
AAAGGCATGCAGGTGCCTTC	ENSSSCG00000039547	21
AAAGGCATTGGACCCACCAC	PPID	25
AAAGGCCAAATATGAAGCCT	HMGB4	11
AAAGGCCACCGTCGTGGGCT	MYDGF	27
AAAGGCCACGAACGGGGCAC	FRMD1	29
AAAGGCCACGAGGGCTCGGC	ACAD9	22
AAAGGCCACGTCGAATAGGT	KIF19	21
AAAGGCCAGCAGCGCAGCCA	PXYLP1	19
AAAGGCCCAGGTGAGCACGC	ENSSSCG00000009498	34
AAAGGCCCGGATCCGCATCT	CUL3	15
AAAGGCCGATGAAGCGCAGG	ENSSSCG00000016241	19
AAAGGCCGATGGCAGTCATC	SCN8A	26
AAAGGCCGCGCCTGGAGGTA	CKAP2L	26
AAAGGCCGGATGCTGCGCAC	GAS2L2	26
AAAGGCCGGCCAACTGTCGC	FAM98C	31
AAAGGCCGTCACTGGCATGA	FHL5	89
AAAGGCCGTGTCCCTGTCGA	HEATR1	2
AAAGGCCTTCCACCCCTAGC	ENSSSCG00000029442	42
AAAGGCGAAGGCCACGCGTC	ZNF524	6
AAAGGCGATGAGGTTGCGGC	MED16	22
AAAGGCGCCAGCCGCTGCAG	NDUFB2	19
AAAGGCGCCTGATCTTCCTC	IGFBP6	35
AAAGGCGCGCAGCGCGCAAG	PIF1	23
AAAGGCGCTGCTCCGGCAGA	CTHRC1	14
AAAGGCGGAACATGGACGAG	ENSSSCG00000001517	27
AAAGGCGGCCAGTGAGCAGC	ENSSSCG00000020909	16
AAAGGCGGCGGATCCAGGAT	ENSSSCG00000039807	39
AAAGGCGTAATGACAGTGTA	ENSSSCG00000040523	21
AAAGGCGTCCAGGCGCATGC	LMOD3	28
AAAGGCGTCCATGATCTCGG	BOK	20
AAAGGCGTGCAGGTGCCCGC	JADE2	7
AAAGGCGTGCTCAAGTGCTC	ENSSSCG00000039783	38
AAAGGCTAAAGCGATGCTCA	ENSSSCG00000038515	20
AAAGGCTAACCGGTGGTTTG	SUGP1	0
AAAGGCTACCGCGCTGATGG	ENSSSCG00000016332	7
AAAGGCTAGTGGCCCATGTA	ENSSSCG00000040244	33
AAAGGCTATCGCCCTCAGGG	GAL3ST4	0
AAAGGCTCAGCAAGTCATCG	APBA3	32
AAAGGCTCCAGTCCACTTCG	PJA1	8
AAAGGCTCGGCCGGCACATC	EIF3B	7
AAAGGCTGAAGGCCGATTAA	ENSSSCG00000035142	32
AAAGGCTGACCAGGCCTACG	CORO6	9
AAAGGCTGGACGTTGTTTGA	ENSSSCG00000039172	65
AAAGGCTGGGGTAGGGAAGC	ENSSSCG00000023106	30
AAAGGCTTGATTGTCCTCAC	SEC11C	16
AAAGGCTTTACACTTCCCCT	ENSSSCG00000038018	26
AAAGGGACTCCAGCAAACGC	PTGFR	34
AAAGGGACTGTGGCCCTGAG	FAM117A	30
AAAGGGAGGCTGCGCCTGCT	CAPZB	29
AAAGGGATGCTTGTTGTTGA	ENSSSCG00000037783	20
AAAGGGATTCTCGGGACGGC	ENSSSCG00000038506	16
AAAGGGCATTGTCACATATC	VWDE	34
AAAGGGCCAAAGTGACCAGC	SCGB1D1	17
AAAGGGCCACCCTGCTCGCC	MPG	35
AAAGGGCCACGTGCGAATTA	PBRM1	14
AAAGGGCCAGGTATTCCCAC	LRRFIP2	28
AAAGGGCCAGTCATGAGGAT	ENSSSCG00000006801	11
AAAGGGCCATAGTCACGGAC	ENSSSCG00000008607	19
AAAGGGCCCCTACTCGGAAC	CRYBG2	35
AAAGGGCCGCAGCGAGGAGT	GAL	24
AAAGGGCCGCCACTCGGTGA	ENSSSCG00000039449	34
AAAGGGCTGTATGCGACTCG	RBM48	6
AAAGGGCTTCAGTCGTAGCT	ENSSSCG00000003070	15
AAAGGGCTTCGCCACGCTTG	C11orf53	3
AAAGGGGACCACGACATACT	ENSSSCG00000008599	32
AAAGGGGAGACGGTCTTCAC	CCT8L2	0
AAAGGGGATCCAGCCCGCCC	E2F3	11
AAAGGGGCAGCCGTTCGACG	MAPK3	11
AAAGGGGGACTTCCATAAAG	ENSSSCG00000030901	27
AAAGGGGGGGCATCACCCCG	USP19	19
AAAGGGGTAGTCGGCGGTGG	MTMR12	24
AAAGGGGTCTTCGCACCTGC	C17orf50	14
AAAGGGGTGCACTTCGGCTG	AXL	0
AAAGGGGTTGTCAAGCTCGC	SCAMP3	17
AAAGGGTCACTTGACCATCC	ENSSSCG00000038885	12
AAAGGGTCCCACAGACTGGC	ENSSSCG00000034747	15
AAAGGGTCCTTAGTAGCCCT	PIK3R1	12
AAAGGGTCTGAGCGCGCCGC	DUT	4
AAAGGGTGAACAGATCGCTA	ENSSSCG00000008254	43
AAAGGGTGCACACCAATGGA	SAXO1	26
AAAGGGTTCCAAGTATGCCT	ENSSSCG00000032879	32
AAAGGTAAGGCCTTGTCGAC	SCGB3A2	29
AAAGGTAGCGGCTAATAAAG	C9orf72	2
AAAGGTATAATCCAGAGGCC	TTLL7	26
AAAGGTATATATCCCACGAG	ENSSSCG00000028677	6
AAAGGTATCCAGATTGTAAG	ENSSSCG00000035835	10
AAAGGTATGAGGACTCGACT	RGS8	13
AAAGGTCATGAACCAGTCGA	SPAI-2	47
AAAGGTCCATGATTACTTTC	SPATA9	28
AAAGGTCCCATCCCAGATGA	ABO	21
AAAGGTCCCCGAGGACGAGT	ENSSSCG00000031803	36
AAAGGTCCCGCTTCTTTGCA	ENSSSCG00000004445	26
AAAGGTCGAAGAGGACGACG	ENSSSCG00000035908	10
AAAGGTCGCTCAGGTTTAGA	FANCA	62
AAAGGTCGCTCCAAGCGTGC	ENSSSCG00000008440	16
AAAGGTCTTAGATTCAAGGC	CHD2	24
AAAGGTGACCAGTCTTACAC	WDR41	32
AAAGGTGCATAACTCCAGGG	ENSSSCG00000027678	33
AAAGGTGCCAATTCTTGAAA	ENSSSCG00000037896	59
AAAGGTGCCATCATCCTTCA	RGS6	41
AAAGGTGCCATTGGGATGCC	COL13A1	13
AAAGGTGCCCCTCGAGTTCG	ASB16	38
AAAGGTGCCGCTACGGAGAC	HMGCL	0
AAAGGTGCGCCACGTAGAAA	ENSSSCG00000037551	33
AAAGGTGCGGCTCTCGTGCT	SULF2	13
AAAGGTGCTGAGCCGGCGTG	ENSSSCG00000035692	39
AAAGGTGGCCCAACGTTCTC	RUNDC3B	11
AAAGGTGGCGGCAGTCAAGT	ABCB11	10
AAAGGTGGTGATGGCAGAAC	ENSSSCG00000035650	18
AAAGGTGTGGCGGAGAACTT	ENSSSCG00000001001	40
AAAGGTGTGGGTCAGGACAT	ENSSSCG00000036003	13
AAAGGTGTTGACGGCCATAA	AP1B1	26
AAAGGTTACCTGGGTCCTTC	COL4A4	25
AAAGGTTACTTGCGTGGTAA	PEAK1	35
AAAGGTTCCAATTCTTGAAG	ENSSSCG00000032120	5
AAAGGTTCCCAAGTCGGCGC	RPS19BP1	36
AAAGGTTCCGATTGGCAAGA	FBLN7	25
AAAGGTTCTAGTAGCCCCTC	ENSSSCG00000024163	7
AAAGGTTTACACTCGCCATG	FLOT1	9
AAAGGTTTGATGGTATCGAA	ZNF791	26
AAAGGTTTGGTTGTACCTTC	NUP50	28
AAAGTAAACGGAACCGGCGG	ARGLU1	0
AAAGTAACAGATGCCGGCTC	HPS4	22
AAAGTAACCATCGGGGCTTG	CCDC174	13
AAAGTAACGTTAGCTGACAG	HAVCR2	14
AAAGTAACTTGCCAATCCAG	ENSSSCG00000038238	11
AAAGTAAGCGGCTGGTAATT	BBS12	36
AAAGTAAGTGCATACGTCAA	DEFB127	47
AAAGTAATCGCAGGTCTCTT	BARX2	33
AAAGTAATCTCTATCCCGAG	CWC22	2
AAAGTACAAAGAACGTAACC	ENSSSCG00000032002	10
AAAGTACACGTCCCTGTCCA	EEF2K	43
AAAGTACATGAGGCTGACGA	PTDSS1	27
AAAGTACATGGGGGACCCCA	ENSSSCG00000031651	1
AAAGTACATGTCAGTCTATT	ENSSSCG00000028786	16
AAAGTACCAGTCACCGGTGA	SEC14L1	32
AAAGTACGATCTAATACGGG	PDIK1L	18
AAAGTACTGCCTAAGATTGA	ENSSSCG00000032862	22
AAAGTACTGGTCCGTGAAGC	PDE6B	11
AAAGTAGGCGGAACGAATCA	TPD52L1	16
AAAGTAGGCGGCCAGGGACT	ENSSSCG00000040378	24
AAAGTAGTAGTTATGACGAG	STXBP5L	4
AAAGTATACTCCTCACATAC	MRPL13	25
AAAGTATCAGGCGTCTGGAA	ENSSSCG00000034540	42
AAAGTATGACTCGACTAATA	ENSSSCG00000023560	10
AAAGTATGATGCGGCGCTGC	RFX2	5
AAAGTATGCACATAGCGTTC	MGAT4C	9
AAAGTATGGGGTATCGAAAC	BRCA1	3
AAAGTATTCCGAATCAGTGA	TPM2	51
AAAGTATTGTATTTGGGGGA	ENSSSCG00000040156	18
AAAGTCACAATTTGCAGTTG	ENSSSCG00000038408	17
AAAGTCACGCCTAGAAGAAG	EIF2AK4	45
AAAGTCACTGACATTTCAGG	ENSSSCG00000034790	16
AAAGTCAGACCAGCTTGGTA	ENSSSCG00000038665	27
AAAGTCAGCAATCATCTTGG	ENSSSCG00000021523	9
AAAGTCAGCCATGTACGGCG	MS4A2	10
AAAGTCAGCCTCAGGAGCCG	RRP9	7
AAAGTCAGGCAGACTATTGG	BAAT	14
AAAGTCATAGAGGTTCCTCT	SUV39H1	4
AAAGTCATCATCAGACTCCT	ENSSSCG00000040472	23
AAAGTCATCATCAGAGCCGT	ENSSSCG00000030335	43
AAAGTCATCGACGGCACCTC	BIRC6	8
AAAGTCATGACGGCTGCCGC	GALC	31
AAAGTCCAAGGGTGTTGACA	CCDC36	30
AAAGTCCACGGAAGTGATCG	POC1B	25
AAAGTCCAGCAGGGGCGCGC	RTN4	22
AAAGTCCATTGGTGCATCAT	TPX2	7
AAAGTCCATTTGACAGATCC	KIT	26
AAAGTCCCCTCGGCGTACCT	GIP	47
AAAGTCCGACACTCGTTCCG	FAM83B	23
AAAGTCCGAGAAACTCACCT	VWA3A	23
AAAGTCCGCAGCAGGGCTCT	PRM2	36
AAAGTCCTGAGCCGCCGGCG	NOL9	6
AAAGTCCTGGATGCTGTCCG	TTR	23
AAAGTCCTTCTGCCAGGATA	ENSSSCG00000040812	31
AAAGTCCTTGCAGTCGTGGC	PARP16	11
AAAGTCCTTTGAAACGGTGC	PROSER1	56
AAAGTCGAACTTGCCCCCGG	JPH4	18
AAAGTCGCACTCTGGCTTGC	TIMM50	16
AAAGTCGGCGTCCTCCAGCG	EHD4	11
AAAGTCGGGCATTTCATCTG	ARHGAP1	7
AAAGTCGGGCTTGCCACACT	MYO1G	14
AAAGTCGTACTCGCAGAGGT	MASP2	22
AAAGTCGTGTACAGGAACAC	MIGA2	11
AAAGTCTACCATAGGAGTCA	PGM3	0
AAAGTCTAGGGTGGAGTCGC	ENSSSCG00000008965	11
AAAGTCTCATCCACGTATGA	RITA1	29
AAAGTCTCGTGCCGGGGCCT	KRT78	28
AAAGTCTCTTCGGCAAGGAC	TRAK2	6
AAAGTCTGAGTCGTGACTAA	ZNF790	37
AAAGTCTGATTAGGTGACTG	BRS3	47
AAAGTCTGCGGCTGAAGTTT	HPS1	38
AAAGTCTGGAATTACCCAGT	ENSSSCG00000023132	16
AAAGTGAAACTGGGCGATTT	NEK3	17
AAAGTGAACATGGTTGAACT	ENSSSCG00000014727	28
AAAGTGAACCACCCTCCGAT	ENSSSCG00000030110	18
AAAGTGAATATGTGCATTGA	ENSSSCG00000040757	33
AAAGTGAATCCTTTCCGGCC	ZYX	18
AAAGTGAATGACAAATCCGT	ENSSSCG00000007947	5
AAAGTGAATGCGTCTCCCGC	DDOST	0
AAAGTGAATGTGGACGAAGT	HBB	12
AAAGTGACAAAGGGAGCGTT	PLA2G4A	20
AAAGTGACCTTCCAAGGCGT	CD2BP2	5
AAAGTGAGAATAATAGAGTG	ENSSSCG00000039304	12
AAAGTGAGGCAAGTGATCGC	TNRC18	29
AAAGTGAGGGCTGTGGGGGA	ENSSSCG00000038655	15
AAAGTGATTCCAGGACGATT	PHF20L1	29
AAAGTGCAGGCTCGCAAAGG	USP19	13
AAAGTGCATCATTGTAAAGA	ENSSSCG00000040423	26
AAAGTGCCAAGTACGTGCTG	ENSSSCG00000039079	41
AAAGTGCCCATCGCCCTGGT	CNMD	18
AAAGTGCCGAGGCGCGGCAT	GINS3	17
AAAGTGCCGGAGAGTACAGC	EXOSC5	3
AAAGTGCGCGCCTGCTGCAC	ENSSSCG00000034859	11
AAAGTGCTAATGAGCCCCCA	ENSSSCG00000036596	22
AAAGTGCTGACCCAATCATC	CD40LG	7
AAAGTGCTGCCAGATTACTC	FAM19A4	22
AAAGTGCTTCCAGCTTACAG	ENSSSCG00000032173	43
AAAGTGCTTTAGTAGGCTCC	C3orf84	15
AAAGTGGAAAGTATGTTCTG	ENSSSCG00000035054	17
AAAGTGGACAAGTAGAGCTA	TMPRSS11D	34
AAAGTGGAGGACTCCGCCTT	MSX1	30
AAAGTGGATCACAGCGACGT	ENSSSCG00000034677	24
AAAGTGGATCTCGTCGTAGT	ENSSSCG00000016241	23
AAAGTGGCCATCATTGGAGC	ENSSSCG00000022759	23
AAAGTGGCGGCAGCGGCCTT	PLPP5	12
AAAGTGGCGGTCTCGGCCCA	KIF7	11
AAAGTGGGACGCGGCACCTA	CDK19	30
AAAGTGGGCGTACGAGCGGG	ZSWIM5	28
AAAGTGGGGGCCGCCATCCT	ENSSSCG00000014779	39
AAAGTGGGGGCGACCCTGAA	TROAP	7
AAAGTGGTCCTTCTTGTGCC	ENSSSCG00000033076	8
AAAGTGGTGTTTCACCATTG	ASB14	2
AAAGTGTAGTTATACTGCAG	EIF4E2	0
AAAGTGTCAGACCCGGCCTG	DNASE1L2	21
AAAGTGTCCTACAAGGGGCC	ST6GAL1	10
AAAGTGTCCTTGATCTCGAT	EDNRB	30
AAAGTGTCTGAAGGGCTTCC	ENSSSCG00000021271	17
AAAGTGTCTGCTCTCAGGGA	ENSSSCG00000035585	22
AAAGTGTGAAGAAGACGGCC	RASSF3	10
AAAGTGTGTGGAGCGCAACG	STK32A	53
AAAGTGTTCAGCTTATGGCG	HECA	0
AAAGTGTTCTCCCACTGGAG	ENSSSCG00000038891	8
AAAGTGTTCTCCGATATCTG	ENSSSCG00000032844	18
AAAGTTAAGGTTTCCGAGGG	MAP3K19	4
AAAGTTACTGTAACGGGAGC	MME	17
AAAGTTCAATGATCTGCGGT	HYDIN	12
AAAGTTCACCACGAACTCCC	TMEM229B	14
AAAGTTCCAGATTGCAACGT	MSMO1	16
AAAGTTCCCCCAGCGCCGAG	ACVR1	29
AAAGTTCCCGAATCCAGTGC	SCPEP1	15
AAAGTTCCGGCTGCTGTTTG	PMAIP1	31
AAAGTTCGTAACATCCGATG	SLC10A5	8
AAAGTTCGTCGACTGCATCA	FAM120B	22
AAAGTTCTAAGGTGTCTACC	RCAN3	5
AAAGTTCTCCAGTGTCACTT	STK38	11
AAAGTTCTCGGAGTTTGGCC	PGBD1	7
AAAGTTCTCTGCTTAGCAAC	ENSSSCG00000038746	64
AAAGTTCTGCATCAAGACCT	RYK	3
AAAGTTGAAGTACTCGGGCA	ACSM5	38
AAAGTTGAATATCATGCTGG	ADK	17
AAAGTTGATGTCTATTCCCC	AKAP3	26
AAAGTTGCAAGGCTCTTCAC	ENSSSCG00000038311	29
AAAGTTGCGGCAGTGGCGAT	B3GNT4	21
AAAGTTGCTACGGTGACAGG	RHBDD1	20
AAAGTTGGAAGCACTCCTAA	STAM2	1
AAAGTTGGAAGTGGATTCCT	ENSSSCG00000032927	0
AAAGTTGGATATGAGAGGCG	HLTF	5
AAAGTTGGCCGAGGCACTTA	CDK8	8
AAAGTTGGCGGGAGGCCTCC	ZSCAN31	14
AAAGTTGGTCAGTCTCGCAC	STAM	15
AAAGTTGTGCGCCGCGGGGC	FAM20A	2
AAAGTTGTTGTTGAGGCGGC	C11orf68	6
AAAGTTGTTTGGGTTCTCGT	PNLIPRP1	18
AAAGTTTCCAAGCGTTGATA	FBXO47	6
AAAGTTTCCGAGATAAATCC	TCF7L2	20
AAAGTTTCTCGCCAAGCTCC	RASGEF1B	24
AAAGTTTGCTCCTAAGCATA	ENSSSCG00000003673	10
AAATAAAGCCCACCGGAGGC	ENSSSCG00000003483	26
AAATAAAGGAGCTGCCAAGC	ENSSSCG00000037511	9
AAATAAATTTGGCTGGAACT	ENSSSCG00000007219	12
AAATAACAAGAAGACCATTG	SRP19	8
AAATAACCAGAGCTGTGTGA	ENSSSCG00000034135	15
AAATAACGATCCACAAGCGA	ENSSSCG00000005440	11
AAATAACTGGTCGAATCGGT	SERBP1	11
AAATAAGACCACTCGTGTGC	ENSSSCG00000032961	25
AAATAAGAGGATCTCGACTG	ATP2C1	17
AAATAAGATTAGTTCGGTGG	ENSSSCG00000036836	23
AAATAAGCATTCTGAGCGCC	C9	39
AAATAAGCCCCATCGCCACC	CASC3	10
AAATAAGGAAGTCATCATCC	MAJIN	21
AAATAAGGCGAAGATCAGTA	CCNB1	1
AAATAAGGGCGAGAAGCCCG	JAKMIP2	19
AAATAATCATGCTCAGGCAT	UPF3B	30
AAATAATGCACGCCAGCTGG	CACNA2D1	19
AAATAATGCCGCACCTCGAT	STAT5B	16
AAATACAACTTGGGCTGATG	NBR1	9
AAATACAAGAAAGCCCATTT	ENSSSCG00000040686	17
AAATACACAGCAGAGTCGCC	ENSSSCG00000032070	11
AAATACACCAACCTCCTCCA	OSBPL10	32
AAATACATCGTGGGCATCGG	NMRK2	25
AAATACCATCAGAAGACGAT	ENSSSCG00000023126	10
AAATACCATCAGATAGTTAA	ENSSSCG00000040805	17
AAATACCATCCTCAATCCGT	LUZP1	33
AAATACCATGGCACCTCCTC	CALD1	14
AAATACCCCATACCAACTTA	TMPRSS11A	33
AAATACCCGATAAGCAGGAC	ANKRD22	44
AAATACCGCCTCAATATGAG	ENSSSCG00000037150	5
AAATACCGGGATATCTTCCT	PDE3A	21
AAATACCTTCTTCCGAGGTG	KLKB1	16
AAATACGAAGACCCCGTGAA	GALNTL5	16
AAATACGAAGGTTATTTGCC	SUCLG1	12
AAATACGACCTCGTTGAGGT	DDIT4L	43
AAATACGACGGTGTAGCTGC	HMGCS1	1
AAATACGATGATATTTGTCC	GPALPP1	16
AAATACGCCAAGCTCCTGAT	TROAP	29
AAATACGCGGACCCAGTCTT	SLC7A2	20
AAATACGGTGATATTCCTCG	LSM1	17
AAATACGGTTGGGTTTCGGA	ENSSSCG00000022052	41
AAATACGTCCAGCTCAATGT	TNFAIP1	14
AAATACGTGCTCAAGGACAA	EPB41L4A	13
AAATACGTTGTTTGTGTACA	ENSSSCG00000000897	23
AAATACTACAGCAGCCAGGG	ENSSSCG00000040955	12
AAATACTCCTCTAGAATACT	GRIA4	22
AAATACTCGAGGGGTGCGAA	ENSSSCG00000006147	9
AAATAGAAGTCTTCTGTGAG	PPIL3	26
AAATAGATGAATCTCTTCGG	FIGN	10
AAATAGCAAGTCGCCGGGAT	WWC3	15
AAATAGCCACGAGAGGACGA	KCNJ2	66
AAATAGCCCCGCCCATGGGG	FBXO3	11
AAATAGCTAAGGTCGAAGAC	TMEM38A	10
AAATAGGAGCATGCGGCCCG	RPS29	10
AAATAGGTCTTGCGTGATGC	KBTBD12	28
AAATAGGTGGAGCTGTACCT	IMPACT	10
AAATAGTACCACGGTGTTTC	STOML2	15
AAATAGTTGGTGGTTCAATT	ENSSSCG00000040280	30
AAATATACAGGAAGTTCATC	ENSSSCG00000039088	27
AAATATAGACGAGTTCGTCA	POLD3	17
AAATATAGATCTATCCGGAT	NGLY1	2
AAATATATGTCAGGTCCATG	ENSSSCG00000037960	35
AAATATCAAATGACTCGGAC	DMGDH	13
AAATATCAGTTCTGTCGAAT	PIK3R3	21
AAATATCGGCCCTGCTCCTT	RFC3	1
AAATATCTAAGGCCGCCCTG	ERAP1	27
AAATATGACGAGCTTGATGT	ENSSSCG00000007848	8
AAATATGACGGATGTTGTGG	AFM	16
AAATATGAGCATTACCGTGT	ENSSSCG00000036346	34
AAATATGATCGATAACCATC	DHX36	3
AAATATGCATCGGTGGAGGT	ARHGAP33	7
AAATATGCCTGAGAATGATT	ENSSSCG00000035597	33
AAATATGCCTGTAATGACAT	ENSSSCG00000029908	8
AAATATGCTGGAACTTCTTA	ENSSSCG00000033772	34
AAATATGGCAAGTTCCTTAC	LEPROTL1	6
AAATATGGTGGTCCCCCACC	A1CF	20
AAATATGTGCCCTGTGCCGC	ENSSSCG00000031197	16
AAATATTAAGAAAGCGGCAG	CCDC172	35
AAATATTACAAGACCGTTTG	RPF2	20
AAATATTAGCCCAGCTGTGT	ENSSSCG00000034785	17
AAATATTAGCTACGATACAG	TM4SF1	21
AAATATTCTATTGGATCCAC	DYDC1	12
AAATATTGTAGAGGCCGCAG	ENSSSCG00000002810	17
AAATATTGTCCACTACATTG	ENSSSCG00000002190	12
AAATATTGTTCTGAGGCCTC	ENSSSCG00000040078	27
AAATATTTGTTGGGATACGT	ENSSSCG00000027421	29
AAATCAACGTCCTAAGGGAT	CELF1	26
AAATCACACCAGCGCTGAAG	ENSSSCG00000039629	73
AAATCACATCCGCGTGCACA	ZIC4	0
AAATCACCACCTGTACCTTA	OR10V1	41
AAATCACTACCCCTAGTTAT	ENSSSCG00000029474	32
AAATCACTCTTATAAGCTCG	CLIP4	9
AAATCAGAACTTTGATTCGT	ENSSSCG00000037294	5
AAATCAGAAGGAGCTTATTT	ENSSSCG00000016876	16
AAATCAGCAGACCCTCGCGA	LANCL1	44
AAATCAGCAGCAACTATCAT	DUS4L	57
AAATCAGCATCTGCACCTCG	ENSSSCG00000013120	29
AAATCAGCCCACTAACCCCC	CDCA7	44
AAATCAGGACAAAGCCAATC	ENSSSCG00000037903	28
AAATCAGGAGACTGCCGTGC	GPSM2	23
AAATCAGGATGAATGCATAG	UBAP2	28
AAATCATACAACCAAAGGGG	ENSSSCG00000039533	26
AAATCATCTACCTGCCGGTG	ENSSSCG00000031795	64
AAATCATCTACTGGCTCGAT	ENSSSCG00000033461	20
AAATCATGGCTATCAAGTGG	ENSSSCG00000034639	18
AAATCATGTCCGATCTCTGG	SLC23A2	11
AAATCATTAACGAAGAGCAC	ENSSSCG00000036767	14
AAATCATTAGGGTCCAGGTC	C6orf15	7
AAATCATTATCCTGGCCATC	ENSSSCG00000031455	21
AAATCATTTCGTCCGTCCTG	ENSSSCG00000040392	21
AAATCCAAAGCTCGCGGTAA	STIL	33
AAATCCAAGCCACCATACTG	DEFB110	10
AAATCCACAATACAATCTGG	FANCL	20
AAATCCAGACGAGAGCCTCT	ENSSSCG00000039002	15
AAATCCAGACGGTGGCCTCT	ENSSSCG00000033490	39
AAATCCAGATGACGTCTTCA	ENSSSCG00000033272	10
AAATCCAGATGTCTACCATG	ATP6V1E2	25
AAATCCAGCTCCGGGAACGC	MB21D2	42
AAATCCATCGCGGCGGCGAG	PPP4R4	21
AAATCCATTTGTCGATCCCT	ITPR1	14
AAATCCCAGACTTCAGTGAA	ENSSSCG00000035408	18
AAATCCCCATGGGCGCCGAA	ATRIP	18
AAATCCCCCATCTTCGGAGG	SETD2	44
AAATCCCCGTCCTTCAAGAC	ENSSSCG00000010064	2
AAATCCCCTAGATACTGAAT	SLF1	21
AAATCCCGAAACGACTTCGT	PLCD4	8
AAATCCCGCAGCGACACACT	MSANTD3-TMEFF1	2
AAATCCCGCCATTTCTCTGG	ENSSSCG00000015433	55
AAATCCCGGAAAGAGGAGGT	UBN1	17
AAATCCCGGGTGGTGAAGGT	OR51B4	28
AAATCCGAATCACATATCCT	SLC44A5	23
AAATCCGCATCCCCTCACAC	PDCD11	0
AAATCCGCCAGAGGCCGAAG	CACNG1	24
AAATCCGGGCACCTGACTGC	PMEL	10
AAATCCGGGCGCGACCCACT	ENSSSCG00000038327	9
AAATCCGGGGATGGATTGAG	A1CF	9
AAATCCGGGTCACTCCCGAC	TXNL1	8
AAATCCGTAGTCCTGGAGGA	FRMPD1	19
AAATCCGTCTCTTCTTCCGT	INCENP	0
AAATCCGTGGTAGGCGATCT	TGFBR2	62
AAATCCTACGTGGCCAAAGC	ENSSSCG00000039776	61
AAATCCTATTGCTGTTGCCA	SEC61G	4
AAATCCTCACTGAGCCTCCG	BARX1	41
AAATCCTCAGATCCTTCTGT	B3GAT3	11
AAATCCTCCCGTCCCCGGTG	CDA	6
AAATCCTCGATGAGGCCAAT	PSRC1	16
AAATCCTCGGCATAATGATT	ENSSSCG00000034896	8
AAATCCTGTAGTCTCCGCAG	NSD1	11
AAATCCTTACCTCGACTCTA	UPP2	11
AAATCCTTCACCCGATCCCA	APOA1	32
AAATCCTTCTGTTCGCCTTA	STXBP4	21
AAATCCTTGGTCGTCTTTAC	ENSSSCG00000038575	6
AAATCCTTTGGGCCTGGACT	ENSSSCG00000021271	10
AAATCGAACATCAGATATGG	SLF2	9
AAATCGAAGGGTTTCCAGCT	NOL4	47
AAATCGAAGGTTCGACGTAC	DNMT3B	9
AAATCGAAGTGCTTATGCAG	CCDC190	15
AAATCGAAGTGGGCGGCGGT	ENSSSCG00000031088	1
AAATCGACAACCTGCTTCTT	ATAD1	25
AAATCGACCTCCGTAACCAT	HCLS1	17
AAATCGACGCTGCTGTAATT	SESTD1	53
AAATCGAGCTCGCAAACCCC	FAM83H	5
AAATCGAGTCTTCTCACAAG	ENSSSCG00000040262	17
AAATCGATCTCTCGGCTTTG	TNIK	51
AAATCGCAGCAAGTCTGATG	IL20RB	18
AAATCGCAGGAAATTACTAA	ENSSSCG00000016969	2
AAATCGCCAGGCAGGAGATA	TAS2R1	18
AAATCGCCTGCCTCAGCTAT	RCBTB2	15
AAATCGCGGCAGAATGCCGA	BRPF3	22
AAATCGCGGCCCGGAGGAAA	ZDHHC14	25
AAATCGCTGCATGGCAGCAA	MMP17	16
AAATCGCTTCTTGCTGCTGC	PXYLP1	35
AAATCGGACAGCGCACAGAG	TRIM58	12
AAATCGGAGCCGAGGCGCGG	IRF2BP2	0
AAATCGGATCCTTCTTTCGG	ATL1	3
AAATCGGCCACTACATCCTG	PRKAA1	16
AAATCGGGCATTTATCCATT	UTRN	20
AAATCGGGCTCGTTCTCAGT	BIRC5	0
AAATCGGGGCAAGACCCAGC	FCMR	19
AAATCGGTCAACGATGCTGG	CREB3	31
AAATCGGTCGCCGGCTCCCT	ENSSSCG00000040820	29
AAATCGGTGTTACACTCAGA	ENSSSCG00000034394	4
AAATCGGTTCACAAGCTGTT	ANAPC10	13
AAATCGTAGTCTCTGTACTC	ENSSSCG00000012256	5
AAATCGTCCCAGGCGCGGAG	ARL6IP5	14
AAATCGTGAAGAACTATTGC	ENSSSCG00000033951	54
AAATCGTGATCCGCGATGAG	LMNB2	19
AAATCGTGCTTGCGAATCTG	ENSSSCG00000038633	11
AAATCGTGGCTTCTGGACCT	SEMA3D	17
AAATCGTTCCAATATGACTC	ENSSSCG00000005077	8
AAATCGTTCGTACTCTGGCC	ENSSSCG00000005216	11
AAATCGTTGAAGAGCGGCGT	TTI1	8
AAATCGTTGTGTTCGGACAG	KLHL20	27
AAATCTACGTCGCGGAGCGG	MYOD1	27
AAATCTAGAAGAGTCTGTAC	CEP290	30
AAATCTAGGACGACCAGCCA	H2AFZ	24
AAATCTATGCCATGCACTGG	GNB2	14
AAATCTATTAAGAAGCTTGC	ENSSSCG00000039669	0
AAATCTCATCAGGCTCTCCT	ITPA	24
AAATCTCCCCATCACTGTAC	RIPPLY1	25
AAATCTCCGCAACCTTCGCT	FPGT	10
AAATCTCCTATCGTTTCTGT	ITCH	16
AAATCTCCTTCCTGGTCCGG	GFPT2	16
AAATCTCGGCTCCTTCGCTG	DIRAS3	1
AAATCTCTCAGCTAGCAGCT	ENSSSCG00000006490	6
AAATCTCTGGTTCTGCATCC	ENSSSCG00000036138	28
AAATCTCTTGCAGCGTTTCC	JOSD1	20
AAATCTCTTGTCTTCGCCTG	PPAG3	21
AAATCTGACCACTTCAAGCA	ENSSSCG00000039037	82
AAATCTGAGAGTCACCAAGA	ENSSSCG00000038257	21
AAATCTGAGGCTAGCTTAGA	ENSSSCG00000036163	25
AAATCTGATCGAGGTGGGAA	SOCS4	16
AAATCTGCTAGGAACATACC	ENSSSCG00000036388	38
AAATCTGCTCCAAAGGCTAA	ENSSSCG00000037075	11
AAATCTGGCTTCGGCTCCGA	PDE1C	30
AAATCTGGGCTCAAGCTGGT	ENSSSCG00000030958	21
AAATCTGGGTTCTTCGTGTA	GAS6	26
AAATCTGGTACACGGGGCTA	ENSSSCG00000035192	41
AAATCTGTCAAACCATACGT	LYPLAL1	11
AAATCTGTCGAGGGCCTGGT	ENSSSCG00000016725	20
AAATCTGTGGCCATTATTAG	ENSSSCG00000013610	12
AAATCTGTTAAGGGGTGACA	ENSSSCG00000000694	0
AAATCTTCCACGGTCTGGCA	ENSSSCG00000024486	28
AAATCTTCCCGAATTACTAA	CENPE	4
AAATCTTCCGGGGCTGGGGA	ENSSSCG00000037897	15
AAATCTTCTGCTGTCTGTGT	RFESD	27
AAATCTTCTGGTTCTGCACT	RGS9	18
AAATCTTCTTCAGGCGGATT	ADGRV1	31
AAATCTTGAAAGTCGTAGCC	ENSSSCG00000039630	14
AAATCTTGCCATCATGGTCA	ENSSSCG00000033279	22
AAATCTTGCCGCAGTCAGCG	PDE3A	18
AAATCTTGCTGGATCATGAA	ENSSSCG00000030743	10
AAATCTTGGTGGATCATCAC	ENSSSCG00000015296	5
AAATCTTTCACGAAGTCCAA	IKZF5	23
AAATGAAACGGCTTCAATAC	ENSSSCG00000011768	8
AAATGAAAGCAACCTAGACA	ENSSSCG00000012524	25
AAATGAAAGCCGCTATGAGT	ENSSSCG00000002190	24
AAATGAAATCATCAGAATCA	ENSSSCG00000035814	48
AAATGAACGACTATAGCCAC	ZNF169	16
AAATGAAGACCGCGAAGCTG	L3MBTL2	19
AAATGAAGCTGCAATCCGCT	EXOSC8	10
AAATGAAGGGCTACCCGCAC	HDGFL3	7
AAATGAATTGTTGCAGACGT	ENSSSCG00000035701	29
AAATGACAGTGAAGCACCTC	HES1	27
AAATGACCTGGGCACGTGCG	ENSSSCG00000037971	40
AAATGACGAAAGTTCCTCGG	EXPH5	70
AAATGACGTGGTACAAAGAC	TMIGD1	7
AAATGACTGGGGCAGCACAT	ENSSSCG00000035270	9
AAATGACTTGATGATTCCGT	SLC16A6	15
AAATGAGACAGAGAGCAGAT	ENSSSCG00000032817	16
AAATGAGACGGGGACCTTAG	NOV	0
AAATGAGATAACCGAGAGCG	DOCK7	7
AAATGAGGATAGGAACACCT	TMEM19	13
AAATGAGGCGAGTTATCCTT	PPP3R1	12
AAATGAGGTCGACTGCTCAT	EXOSC1	62
AAATGAGTAACCGTTCCTGG	CHRM3	28
AAATGAGTCGGGTAAGACCC	ENSSSCG00000033540	34
AAATGATACCAACGGAAGCA	ENSSSCG00000025060	21
AAATGATACCTATCACTCAA	44992	26
AAATGATCCCCCCTGTGTAC	KIF22	13
AAATGATCTCGGCCGTTGTG	GPR171	104
AAATGATGGCGAAGACAATC	CDIPT	9
AAATGATGTGCGCATTAAGG	WNK3	24
AAATGATGTTGACCAGCATT	ENSSSCG00000032018	40
AAATGATTCTACTCGGACAG	VANGL1	15
AAATGATTGAACGGCACAAT	ENSSSCG00000010948	22
AAATGCAAGATAGTAGTGGT	RND3	20
AAATGCAAGTGCCATCCCTG	MYH4	18
AAATGCAATACATGATATCC	PKIA	45
AAATGCACACCTTTACCCAG	ENSSSCG00000039907	7
AAATGCACTGGATCACAGGC	FLT3	13
AAATGCAGAAATAGAGACAC	CDKL1	18
AAATGCAGCTGGTTCCAAAG	ENSSSCG00000031770	16
AAATGCAGGGAATATCAGGA	ENSSSCG00000031069	26
AAATGCAGGGTGACCTCCCG	PTPN7	30
AAATGCAGTACCCGATGAAA	TOMM20	22
AAATGCAGTGAGATCCGGCC	RMND1	63
AAATGCAGTGGCCCGCCACA	TMEM177	44
AAATGCATATACGCCATGTA	ENSSSCG00000037475	16
AAATGCCACTTTGATGATAG	ENSSSCG00000034284	36
AAATGCCATCGTCTTGGATG	REM2	23
AAATGCCATCTTCCGAGCTG	ENSSSCG00000036948	38
AAATGCCATTCTGGGTATAG	ENSSSCG00000012720	22
AAATGCCCATCGCGTGCCGT	DBX2	76
AAATGCCCCTGTTCTTGGTC	ENSSSCG00000037111	11
AAATGCCCGGATCATCGGTA	ENSSSCG00000000148	29
AAATGCCGCCAGAAATGCTT	DEFB123	22
AAATGCCGCCCGGTGCTGGC	CCDC28B	21
AAATGCCGCTTGGCGGGCAA	ARAP1	13
AAATGCCTCCGCTGAAGGGC	ENSSSCG00000000207	14
AAATGCGCCGGCTGCGCGCA	LHX1	9
AAATGCGCCTGCATTAATAC	MMS22L	20
AAATGCGTCTCACTGCCTGG	BOLA1	0
AAATGCGTGTCCTCTGGTAC	TAF1A	53
AAATGCTAGTCCAATGACTA	ENSSSCG00000036177	19
AAATGCTCACACCAATGAGG	TAOK3	29
AAATGCTCATCCATGCACTA	ENSSSCG00000036222	23
AAATGCTCCATCGGCGGCGG	KRT10	22
AAATGCTGCCCGGACTAGGA	SIM1	39
AAATGCTGCTCTATCTCATG	OR10D3	29
AAATGCTGGCATAGTCCACG	MAGI1	30
AAATGCTTCCGAACGTCACC	TMEM14A	24
AAATGCTTTATACTTCCCTT	ENSSSCG00000032336	11
AAATGGAAACCCAGTTCAGG	ZCRB1	19
AAATGGAACTCTTCCCATCC	ENSSSCG00000036116	12
AAATGGAAGATACCCTGAAG	GARS	0
AAATGGACATGCAAAGCTTG	MRNIP	13
AAATGGACTAACGTAATGAA	OSBPL9	25
AAATGGACTCCGTAATATCT	SERAC1	20
AAATGGAGACGTGGGTCACG	CLDN25	0
AAATGGAGGCTCTTTGCCCG	PDP2	26
AAATGGAGGGAATCGGTATG	ENSSSCG00000040409	46
AAATGGCAACGTAGCGGTCA	ENSSSCG00000040420	10
AAATGGCAACTTACCTGACT	BLOC1S2	18
AAATGGCACGTCCGTCGTCC	TRIM7	22
AAATGGCAGACCGGTACAGC	MRRF	41
AAATGGCAGGTGAAATATCA	ENSSSCG00000031654	5
AAATGGCATGACTGCCCATG	ENSSSCG00000036913	21
AAATGGCCAAAGGGGAATCC	GATAD2B	15
AAATGGCCCCCGTCTACTCG	HAPLN1	26
AAATGGCGGAAGCGGTGCCA	ZNF444	10
AAATGGCGGCCTGATAATTG	SLC15A5	19
AAATGGCGTAGGTACAATTT	MED13L	56
AAATGGCGTGCAGCCAAGGC	XRCC1	18
AAATGGCTGAGCTATACACT	POLD3	0
AAATGGCTGAGGGCGGGTCC	ARMCX3	2
AAATGGCTGGCCCTGATGTG	NOBOX	35
AAATGGCTGGTTAGGATTCT	SENP2	6
AAATGGCTTGGACGATATAA	CFL2	34
AAATGGGAAACAACAGGAAT	ENSSSCG00000011678	13
AAATGGGACGACGTGTCTCA	LAMP5	13
AAATGGGACGTGCACGGGGC	FAAP24	46
AAATGGGACTGGTCCGCCTA	C4orf47	30
AAATGGGCAAGGACCGGTAT	MYO1B	14
AAATGGGCTCGAGGAATGGG	TRADD	14
AAATGGGGAACCAGCTTCCA	ZNF197	13
AAATGGGGCAGCACCCACGA	KIF18B	12
AAATGGGGCCCTTGGCGATC	CTSD	12
AAATGGGGTAGGCTGGTCCG	DMTN	28
AAATGGGGTTACATCCATTT	ENSSSCG00000039000	18
AAATGGGTACTGTCTCCCCA	BMX	19
AAATGGGTCCACGTCCCCCT	FXYD2	17
AAATGGGTTCAAGTTGAAGT	DNAJC8	6
AAATGGTACTGAAGAGCCCA	SYNCRIP	35
AAATGGTAGGAGATGCTCCA	CCAR1	12
AAATGGTATTATAATGCCGC	ENSSSCG00000035538	32
AAATGGTCAGTATGTAAAGC	FKBP15	14
AAATGGTCATGAGTCCCCAA	BCAM	18
AAATGGTCCAGCCGGCACCC	FADS2	21
AAATGGTCCAGGAGCGCTAT	CYP1A2	57
AAATGGTCCATAGTCGCACA	MYBL1	19
AAATGGTCGGAATCGACCTT	ENSSSCG00000039405	12
AAATGGTGACTGTGGTCAGA	ENSSSCG00000034028	22
AAATGGTGGCACGATGGCTC	FRMPD1	54
AAATGGTGTCTGTCGTGTTT	PTPRH	16
AAATGGTTAGGTGTGTAGCA	ENSSSCG00000036170	53
AAATGGTTCAACGTGCGGAA	YBX2	18
AAATGGTTCTGTCTGTGTCC	ENSSSCG00000033893	4
AAATGTACCGGTACTATCTG	CRADD	40
AAATGTACGACAGCGTCCTT	ENSSSCG00000001594	5
AAATGTAGTATGCGCCCCGC	ENSSSCG00000002321	18
AAATGTATCAACCACTACGG	EFEMP2	15
AAATGTATCTCAGGGCCAGA	ENSSSCG00000024029	21
AAATGTCCAACCTTTAAGGC	BUB1B	1
AAATGTCCACACTTGTTCAC	ENSSSCG00000039776	6
AAATGTCCATCCTTTGTTCT	ENSSSCG00000025656	35
AAATGTCCCTTCGCCGGAAA	MTA2	7
AAATGTCGTCAGCCATGAAT	IL21R	47
AAATGTCGTCTTCCCCACCC	RAB27B	32
AAATGTCGTCTTTATTGTCT	NABP1	12
AAATGTCTCGGACCCTGTCA	CHRNA6	9
AAATGTCTGGCAGCAATGAC	ADAD1	6
AAATGTCTTCGAAGCTTACT	ZBED5	22
AAATGTCTTTGGAGGTTCGT	KIF3A	7
AAATGTGAAATCCGTAGTCC	FRMPD1	13
AAATGTGAAGCTGGAGCGCG	ENSSSCG00000027025	18
AAATGTGAAGGGCGATCAGC	REL	9
AAATGTGAGAATAGGTGACG	PDLIM5	16
AAATGTGATGAACCAGTTAC	ENSSSCG00000039387	33
AAATGTGATGACCGCTGTAC	GZMK	27
AAATGTGCAGCTTTCTTGAG	AP1S2	9
AAATGTGCGCCAGCAACGGC	NUCKS1	29
AAATGTGCTGGGACTTCGCA	ENSSSCG00000037884	17
AAATGTGTAGTGCGACCCCT	OLFML2B	0
AAATGTGTGAGGTTGCGGAC	WDR54	19
AAATGTTACCATAGCCATCT	ENSSSCG00000033316	7
AAATGTTCAAGTTTACCCAA	ENSSSCG00000037226	15
AAATGTTCCGAAGAGAGCTG	B3GALT2	42
AAATGTTCCGCCAAGGCCTC	CNBD2	28
AAATGTTCGTTCCTGGGCGC	GPR37	13
AAATGTTGAGGTTGCCATCT	MRE11	29
AAATGTTGCCGAGATACTTG	SLPI	16
AAATGTTGCGGTGGAAGCCA	ENSSSCG00000037869	28
AAATGTTTCGAGAAGACCAT	TMEM117	27
AAATTAAACGACGAAGATGT	CUBN	9
AAATTAACCACAGCTTCCTG	PPP2R2C	16
AAATTACACTCCAGGGCGGC	KCNMB3	12
AAATTACCATTGGACACAGA	C1GALT1C1L	18
AAATTACGCAGGAGTAAGGC	MAPKBP1	0
AAATTAGACCGTTCCTGCCC	ENSSSCG00000032723	9
AAATTAGCAGACTACCGTTA	GIGYF2	2
AAATTAGCGCAGTGGCTGTG	DPM3	0
AAATTAGCTTGCACACATAC	WDR7	10
AAATTATGTCCCCATGGCAC	ENSSSCG00000038174	7
AAATTATTAGTGAAGAGCAC	MPHOSPH6	0
AAATTATTTGTGGCATCCTC	PP2D1	10
AAATTCAAGGGAGAAACGGC	ENSSSCG00000037157	20
AAATTCACAAAGCGACAATC	MIA3	51
AAATTCACCACCAGGAGTAC	LGSN	16
AAATTCACTGGAGCGGGTCC	SETX	24
AAATTCAGAGCCGCAGGACG	VGF	12
AAATTCAGGTGGTGCCTCGG	ENSSSCG00000032883	17
AAATTCCAAAGTAGTCTGTG	WWP1	23
AAATTCCACAAAGTTGCCCC	CCDC15	6
AAATTCCATACTTCGCTACC	EPRS	5
AAATTCCCATTCCGAATAGG	RPAP3	3
AAATTCCCATTCGACCTCTC	ENSSSCG00000040036	8
AAATTCCCGCCCGACCAGCA	G3BP1	22
AAATTCCCGCCGGCTCTCTC	ENSSSCG00000039752	23
AAATTCCGAGTGTCAATGGA	RUFY3	46
AAATTCCGGGGGCTATCCAA	MAST2	33
AAATTCCTGTATCATTCCCT	ENSSSCG00000031451	9
AAATTCCTGTGGATGTGAAA	NDUFAF2	35
AAATTCCTTCAGCAAACGGG	ENSSSCG00000029866	21
AAATTCGACCCATGGACATC	ENSSSCG00000011905	6
AAATTCGGCAAAGCCTGTTC	CC2D2A	10
AAATTCGGGGTCTCTCTGGA	GALNS	13
AAATTCGGGTGTAGCCTGTA	GLIPR1	21
AAATTCGGGTTCAAGGGGAC	OCRL	8
AAATTCGTCCAGCACCGCCC	N4BP1	28
AAATTCGTTGTAAAGCCTTC	ENSSSCG00000040941	17
AAATTCTAATTCGTCGTGTA	SLC5A10	22
AAATTCTACTGCCGGCACCG	WDR38	21
AAATTCTATGTGGCACTTAC	ST7L	28
AAATTCTCGACGCCGGTCAT	GNA13	25
AAATTCTGGCGGGAGAGCTC	ZNF174	29
AAATTCTGTACGGTAGGTTG	ITGAL	25
AAATTCTTCCTTGGCGAGTG	ENSSSCG00000014198	14
AAATTGACTGTCTGGCTGCC	VPS39	24
AAATTGAGCGTATGTGCATC	EDDM3B	11
AAATTGATACGTTCCACATT	IGSF10	27
AAATTGATTCGTCCTATTCG	ENSSSCG00000013470	0
AAATTGATTCTTGGTCAATC	CCDC178	7
AAATTGCACATACCATACGC	BABAM2	11
AAATTGCAGACGCAGAGATC	ENSSSCG00000033958	15
AAATTGCAGTGTCATATCTC	NMRK1	34
AAATTGCATTGTCATCGGAG	ENSSSCG00000037467	23
AAATTGCCTGGTCCAGGCGC	DYDC2	18
AAATTGCGTCCCGTCAGCGG	NKX2-3	6
AAATTGCGTGGTGGAACAAA	ENSSSCG00000036346	29
AAATTGCTCGCCTGCCAATG	COX4I1	17
AAATTGCTTGGCATCAGCCA	UBE4A	31
AAATTGGAAAGCCTTCCAAT	ENSSSCG00000037057	28
AAATTGGAATCTGAAGTTGA	ENSSSCG00000035886	23
AAATTGGACCTCGACTCTGA	S100A11	5
AAATTGGACTGGATGTACCA	CWC25	1
AAATTGGGAACACTGACCCG	GJD2	28
AAATTGGGAGCACGCTGTTG	COLQ	33
AAATTGGTCTTCTGGACCCT	ENSSSCG00000026457	17
AAATTGTACGCTTATGGGAC	ENSSSCG00000036211	30
AAATTGTAGTCCAACCACCC	IQCB1	24
AAATTGTTCTCCAGGGCCCG	PDLIM1	5
AAATTGTTGCAAATCACTGT	PXT1	8
AAATTGTTGGCAGGCTTCAT	ENSSSCG00000035497	42
AAATTTAACAGTGCCATCCG	RBM39	6
AAATTTACGGAGAAATTCGG	ENSSSCG00000013064	0
AAATTTATACAGCGCCAGAA	OR2B6	59
AAATTTCACAGGACTCCGTC	C11orf88	16
AAATTTCAGGTCCGGTACTC	FAM111B	12
AAATTTCATCCTTGCAGCCA	ENSSSCG00000037903	14
AAATTTCCATACCGGTGAGC	ENSSSCG00000024336	19
AAATTTCCTTAGGCCGCGCC	ASCC1	9
AAATTTCTCTCGTGGTCACT	PHF11	13
AAATTTCTGCGTCCACACTA	PSMD2	12
AAATTTCTGGTTCGAGGCCC	NKG7	7
AAATTTCTTCAGGAGGTGCG	ENSSSCG00000024763	28
AAATTTCTTGTGCAGTTTGT	STARD6	16
AAATTTGATAAGCCATCAGG	PSMD1	0
AAATTTGCAGAATCCACCTA	OCRL	18
AAATTTGCCATCCTGGCTAG	ENSSSCG00000040026	15
AAATTTGCGGTGCTGGCTGG	JTB	9
AAATTTGGAGCGATTGCGGG	RARS	4
AAATTTGGCAGCGACCACAC	C19orf66	6
AAATTTGGCTTTCACGATGA	ENSSSCG00000022059	80
AAATTTGGGACGCGCAGACT	ABCC9	25
AACAAACACCCCCAAGAAGA	ENSSSCG00000026488	21
AACAAACCAATTCTTGATGC	UQCRC2	11
AACAAACCGGGTATGTCACC	PDE6C	37
AACAAACCTGGCCTACCTGA	NYAP2	11
AACAAACTAACGTACTCACA	VAMP7	18
AACAAACTCCGGAAGACCAT	RNF151	34
AACAAAGAAACGAGAGCTTT	CCDC172	21
AACAAAGAGCTGCTCCAGCG	ENSSSCG00000027678	26
AACAAAGATCCACGAAATTC	FANCC	20
AACAAAGGATGCTAATAGTT	MMP7	18
AACAAAGGCAGGCCCACCAT	UGT2B31	26
AACAAAGGCTTCCGTGTGGG	MLN	21
AACAAAGTAGGCTACATAAA	USP47	20
AACAAAGTGCACATCGGTTC	ENSSSCG00000036823	8
AACAAAGTTTGCCATCAACA	ESCO1	14
AACAAATCCCGACTCGCCGA	ST8SIA5	24
AACAAATCGCCCCCAAAGCG	KPTN	4
AACAAATCGGCCACTTCATC	FHIT	28
AACAAATCTAAGTCATAAGC	ENSSSCG00000032449	13
AACAAATGACGAGATCTGTG	GC	22
AACAAATGATCCTCCACCCT	ENSSSCG00000040752	14
AACAAATGCCATAGCCTCCA	TRPC4AP	15
AACAAATGTCTCCGATATGG	ITPR1	10
AACAAATGTTACATAACCTG	CEP290	17
AACAAATTGATGCACGCGGT	GGPS1	0
AACAAATTTGTGCAAGATGG	ENSSSCG00000033840	15
AACAACAACCTGAGGAGCAT	ENSSSCG00000028663	0
AACAACAAGCATCCCTTTCT	ENSSSCG00000037783	17
AACAACACCACGTCGTCCCA	HTR1A	20
AACAACACCCTTCCGGCTCT	44989	23
AACAACACCTAAACCCCAAG	ENSSSCG00000035614	0
AACAACAGCACGACCCACCG	SLC17A7	53
AACAACAGCCCCGCGCTGAC	STXBP3	0
AACAACATAGCGGTAGCTGT	GPR180	3
AACAACATCGTGGACTGTCG	SLIT3	15
AACAACATCTTCGAGCACAT	ENSSSCG00000009969	29
AACAACATTGTGAGCGAAGC	ITIH3	15
AACAACCACCCGGGCGCCAG	STRN	23
AACAACCACTTCCGAGGTGG	GAR1	21
AACAACCCCAAGCAGAGCCT	ENSSSCG00000034667	28
AACAACCCCGACGTGCGGCC	TMTC1	21
AACAACCCTGGTTTGTCCAA	FKBP8	20
AACAACCGGTGGCAGCCACC	EPX	3
AACAACCTGTGTCTCGTGTC	ENSSSCG00000039734	11
AACAACGAAGGGGGTTTGAA	USP51	16
AACAACGAATACTCGGTGAC	PPP1R9A	14
AACAACGACATCTCAGATTA	HEY2	13
AACAACGACTCCGAGATCTG	BTBD11	24
AACAACGAGCCCCTGCAATT	ENOX2	31
AACAACGCCGCTCCTTCCGA	ENSSSCG00000040566	22
AACAACGGATCACAATTCCA	GUCY2F	29
AACAACGGCCCCAATGGCGG	TAF5	16
AACAACGTCCTTTGGGACAC	HADHB	31
AACAACTACGCGCCCCCTCG	PNMT	9
AACAACTAGACGGCTCTTCA	ENSSSCG00000003243	11
AACAACTCCTAACCATGCGA	44991	11
AACAACTCGGTTGCCTATGG	ATP2B1	25
AACAACTCTCATGGACACCC	ADAM21	8
AACAACTGATATGCAAGGAG	DMTF1	19
AACAACTGCATGACGTCCGT	TAF7L	13
AACAACTGTGACACTCGTGC	ENSSSCG00000032281	7
AACAACTTCCATGCAGCCGG	FYN	23
AACAACTTTATCAGCAGCTA	HSD17B4	7
AACAAGAAGACCATTGCGGA	SRP19	1
AACAAGAATCACTCGGAGGG	WBP2	21
AACAAGACCATCGAAGCCAA	ENSSSCG00000035926	25
AACAAGATATTCTCCGAAGT	ENSSSCG00000037691	11
AACAAGATATTGCTCATCGG	ENSSSCG00000031257	11
AACAAGATGTTGTCCTGTGC	RPL10L	43
AACAAGATTAAGGGTAGTAC	PDLIM5	29
AACAAGCACCTTACCAAAGG	ENSSSCG00000009458	36
AACAAGCACCTTACGAAACG	ENSSSCG00000035680	14
AACAAGCCCATCCTTGGTGA	ENSSSCG00000040444	48
AACAAGCCCCCTAAGGAATG	ENSSSCG00000030560	21
AACAAGCGCCCAAAGGAGCC	PDGFRL	17
AACAAGCGCGCAGATGCCGC	SUPT4H1	6
AACAAGCGGCCGCCCAAGCT	CAMK2N1	8
AACAAGCGGGTGAAGGTGGT	ENSSSCG00000009667	19
AACAAGCTGCGCCGCCTGCG	LEMD2	4
AACAAGGAAAGCTGGAGTTC	ENSSSCG00000036043	8
AACAAGGAGACGCGACATAA	ENSSSCG00000036616	0
AACAAGGAGACGCTGCTCGC	SLC2A13	0
AACAAGGCACAGACCCTTTA	ENSSSCG00000037667	13
AACAAGGCTATTTCATTTGC	ENSSSCG00000035814	10
AACAAGGCTCTGCAACACCA	ENSSSCG00000009046	34
AACAAGGCTGGCCTTGTACT	DRAM2	21
AACAAGGGCTTCGCCGCCGA	ZXDC	28
AACAAGGGGAACATTAGTCC	SLC13A1	5
AACAAGGGTGTCCTCCTAGA	OTC	24
AACAAGGTAAGGCACGGCCG	ENSSSCG00000040222	23
AACAAGGTACAGGGAACTCG	ANGPTL1	6
AACAAGGTCAGTGGGACCAT	ENSSSCG00000035236	6
AACAAGGTGACCGCACAGAA	ENSSSCG00000035084	40
AACAAGTACTCCACGGCGCT	GJB4	11
AACAAGTCATTCAGCACTGT	FAM111B	16
AACAAGTCTAAACGCCCCAA	SPDYA	27
AACAAGTGAATATGCCACTC	ENSSSCG00000031554	25
AACAAGTGAGCCACGACTAA	ZNF383	20
AACAAGTGTACTGGGGACGA	ENSSSCG00000005479	22
AACAAGTTGAGCAGTGCTAA	RBM39	6
AACAAGTTGCTCATAATCGA	NT5DC3	26
AACAAGTTGGCGACGTCCCT	LPCAT3	13
AACAATAAGCCCTGCTGCTC	ENSSSCG00000005568	31
AACAATAATCTGGCGTAAGT	ENSSSCG00000031871	6
AACAATACAGGATGCATTCT	ENSSSCG00000038551	27
AACAATAGGAGCCCCACGAG	TCN1	22
AACAATATGAATCTCTCAAG	ENSSSCG00000031314	12
AACAATCAGTTACGCAACAC	ENSSSCG00000040955	12
AACAATCATAGGCACGCCAT	RBFOX1	11
AACAATCCAACCCAGACCTT	DNASE2B	17
AACAATCCATACGAGGAGCA	ENSSSCG00000040244	13
AACAATCGCATCCGGATGAT	TSC2	46
AACAATCTTGATAGAGTCAA	ENSSSCG00000010213	18
AACAATGAAGATGCCCCTCT	ENSSSCG00000034917	13
AACAATGAGTTTATCCTTGT	ENSSSCG00000035026	11
AACAATGATGAATGCGGAGC	OSBP2	13
AACAATGCTGATGACCAGTG	ENSSSCG00000039854	17
AACAATGCTTTCCCAGATCA	ZFAND2A	18
AACAATGGAAGAACTTTACG	SERPINB2	22
AACAATGGATTTCGTGCTCA	ENSSSCG00000027998	40
AACAATGGCAAGTTCTACGT	RAD52	3
AACAATGGTGATCTTACTCT	LDHC	6
AACAATGTAGCCAGCTGTGG	FAM57B	12
AACAATGTGACGCTCCCGGC	TMPO	4
AACAATGTGAGTGATCCGAA	SATB1	17
AACAATTAATGGCCCCTGTG	RETREG3	8
AACAATTGAACACGAAGATT	SLC9B2	21
AACACAAACCATAAGAGCAA	ENSSSCG00000010546	22
AACACAAAGGCGGACTTGCT	TBC1D1	33
AACACAAAGGGCCATAGTCA	ENSSSCG00000008607	4
AACACAAATGTCAAGCAAAC	ENSSSCG00000040423	36
AACACAACCCCTACCAGCAC	C1orf210	13
AACACAACTGAGAGAATGTG	ENSSSCG00000035033	29
AACACAATCAAGTCAATCCG	CENPM	2
AACACACAGGTAAAGGAAGC	ENSSSCG00000034160	13
AACACACGCATTACGATGAG	ENSSSCG00000040861	19
AACACACGCGCTTTCCACGT	ENSSSCG00000005184	11
AACACACTCAGTAGCTCCAA	OR2G2	36
AACACACTGTGAACGCCAGC	PGPEP1	38
AACACACTTGACGTTGATGC	GMEB2	12
AACACAGACGGTGAACACCG	KLHL41	14
AACACAGATGTATTTCATGC	ENSSSCG00000037149	8
AACACAGCGAGCGGATACGG	ENSSSCG00000030938	0
AACACAGCGCTGCCAGCCGA	MBD6	23
AACACAGCGGCAGGCGCAGC	SLC35B1	20
AACACAGGATGGACACGCGG	ENSSSCG00000039370	18
AACACAGTCACCATGAAGCT	FCRLA	25
AACACAGTGGATGTCGAGAA	CCDC126	36
AACACATCAGGAGAGCGATT	IFNB1	20
AACACATCTATCTCCTATCC	ENSSSCG00000035556	19
AACACATGCCGTTTGTACGA	ENSSSCG00000001779	52
AACACATGGTGTTATTGCCA	MKKS	9
AACACATGTTAAGGGTAACC	PP2D1	17
AACACATTCGGTTGGCATCT	VWDE	37
AACACCAACGAGTAGAGTGG	CCR5	0
AACACCAAGCATAACCTGAA	ENSSSCG00000038246	35
AACACCACACCGTAGATGGT	TWF1	30
AACACCACCAACCTCACGGC	CACNG8	17
AACACCACCACGTACATGCA	CXCR6	9
AACACCACCATTGCCAAGGT	ENSSSCG00000033938	14
AACACCACGTCGGTGGAGAA	PTGER2	39
AACACCACGTGAACGGCTCC	CTSB	27
AACACCAGGCATAATCGCTG	ENSSSCG00000038052	10
AACACCAGGCTTGAGACAGA	ENSSSCG00000037411	16
AACACCAGGTAAGTCATCCT	ENSSSCG00000014165	28
AACACCATCATACCCAAAGG	ICAM1	21
AACACCATGACGTGCAATCA	ENSSSCG00000031205	32
AACACCATGGAATCTATTCA	RPRD2	22
AACACCCAGTTCGCGTGAGC	KCTD10	13
AACACCCATCAAGGTGGAGC	CISD3	7
AACACCCCAGTTCTTGTGGA	ENSSSCG00000037540	38
AACACCCGAGCCTACTTCTG	ENSSSCG00000011995	15
AACACCCGGTACGAGCGGCC	ENSSSCG00000032903	28
AACACCCGGTCAAATGCGTA	KIF5B	11
AACACCCTGGAGGATCAACT	ENSSSCG00000039455	39
AACACCGACCTCGCTCGCGC	TRIP4	12
AACACCGAGCCGGGGCTGTC	GRAMD2B	14
AACACCGAGGTGCGCGAGAT	ENSSSCG00000038675	17
AACACCGCCAAGGGGACCAT	TMX1	37
AACACCGCCGCCAGATATAC	HIST1H2AC	36
AACACCGCCGCCATGTCGAA	TPR	18
AACACCGCCTTGCCCGACAC	DLX1	9
AACACCGCGGCCGCACTCTT	HOXB3	21
AACACCGTGATGAAGAGGTA	CCRL2	30
AACACCGTGGAGAAGTCAGA	RYR2	44
AACACCTACCCCTGGCCCTA	AURKB	5
AACACCTCCAACACCTCCAG	NOBOX	7
AACACCTCCCACTTGCGCCG	ZDHHC18	22
AACACCTCGCTCATGTCCAG	FAM198B	31
AACACCTGCTTGATCATGTC	TBXAS1	18
AACACCTGGATAGCTAGCCT	ENSSSCG00000035634	15
AACACCTGGGACAGCGTCTC	ENSSSCG00000036826	0
AACACCTGTGACCCCAAGGA	ENSSSCG00000036687	18
AACACCTGTTCCTCGTCTGA	SBK2	28
AACACCTGTTTCCTTGAACT	ATG3	9
AACACCTTCTGCGCGGGGCT	GBX1	17
AACACCTTGCTGCAACACCT	PHYH	37
AACACGACAGACACCGTGTG	TNFRSF4	18
AACACGACCATGGCCCTGGA	ANKRD13A	13
AACACGACCTACTATTACAT	ENSSSCG00000038616	20
AACACGACCTTGGACCAGAT	CRHR2	7
AACACGAGATGACACGCTGT	THRB	19
AACACGAGCCAAGGTCTGAA	NCOA4	27
AACACGAGCCAGTACAATGG	CCR9	9
AACACGAGCCCGTCACTCTC	TICAM1	32
AACACGAGCCGCGCACTGCC	ENSSSCG00000033422	20
AACACGAGCGCCACGTTAAG	GRIN2D	32
AACACGAGGTGAAGCCGCTG	TRIM67	20
AACACGATCGTGTAGACAAC	F2RL1	14
AACACGATGCTGACTTCTTT	ENSSSCG00000039716	15
AACACGATTCTTCTAATGGA	TMEM117	12
AACACGCAACGCTCCTCCGG	C17orf50	5
AACACGCAGTGCAGCGCCGC	TRIM8	18
AACACGCCAGGGCACAGAGT	FAM171A2	13
AACACGCCAGTCAGTGGTGC	TENM4	7
AACACGCCCAAGTATTATGA	RETREG1	11
AACACGCTCAACAGAAGGCT	AP5Z1	14
AACACGCTCATCACGATGAG	ENSSSCG00000016990	17
AACACGCTCATCGACACGGC	NANP	20
AACACGCTCTTCTCTCTTGT	ENSSSCG00000002743	14
AACACGCTGACCCAGCATCC	ENSSSCG00000038825	7
AACACGCTGGCTCTTCAGTA	LYSMD4	11
AACACGGAAGCGCTGCTGGC	SOX4	19
AACACGGACACGGCCCCGCA	CARM1	10
AACACGGACCAACGGGGGCG	ENSSSCG00000037298	14
AACACGGAGATTCAGTCGGC	ENSSSCG00000015066	0
AACACGGAGCAGGTGTCTCC	ADGRF2	8
AACACGGCCTGGACCAAGTC	SCT	23
AACACGGCGGCAGCTCGCAC	TTC17	21
AACACGGGAGAGGTGTACCG	SNRPD3	1
AACACGGGCACATTCCCAAA	FGF9	13
AACACGGGGGGCAGACCTCC	MLIP	19
AACACGGTGACCAACAGCAT	ENSSSCG00000031200	13
AACACGTACAGCGCCGGGCT	ENSSSCG00000007527	18
AACACGTCCCCCTCCATTGT	FAM98B	16
AACACGTCCTGGGCGCTGTA	PSMC3IP	43
AACACGTCGATCTGCACCCG	PCYOX1L	6
AACACGTCTCCAGGCACGGT	MLST8	0
AACACGTGATCAATAAAGAG	CTPS2	16
AACACGTTTCCATCACGTTC	ENSSSCG00000012052	6
AACACTAATGGATGTGAAAC	GEN1	10
AACACTACATTCAATGTGAT	CASC1	29
AACACTCAGGAAAGCGGCTT	CUX2	21
AACACTCATATACCCCCATT	LMNTD1	6
AACACTCCACACAGCTGACT	DMXL2	49
AACACTCCCCGTCCACTTTG	ENSSSCG00000009953	45
AACACTCCTGCCGGGCTGTT	ENSSSCG00000039249	0
AACACTCGATCCATCGCCCC	PTK2	9
AACACTCGGCTTCCCCCACG	NUBPL	8
AACACTGACACGCGCATCCA	ENSSSCG00000004949	18
AACACTGAGTTCGTGAGTTT	ENSSSCG00000025885	24
AACACTGATGACTCCATCAT	ENSSSCG00000038211	27
AACACTGCAAGTATAGGGTT	VEZF1	8
AACACTGCACACACTGGTCT	UCHL3	41
AACACTGCCAGATCGAACTC	GPR108	15
AACACTGCCCGCCTAACCTC	NCAPG	0
AACACTGCGAGATTGGCGGC	ENSSSCG00000010106	12
AACACTGCTGATAAACCAAG	ENSSSCG00000039808	17
AACACTGGCAATAGCAGTGT	ENSSSCG00000038388	15
AACACTGTAGGCGACTTCAC	HELQ	14
AACACTGTAGGTTACACTTT	ENSSSCG00000037226	11
AACACTTCAAGCAATACCCC	CCDC171	9
AACACTTCAATCAAGTCCCC	HRASLS	19
AACACTTCCCATGGTTAACT	ECM2	44
AACACTTCCCCATCGAGGTC	STAT5A	5
AACACTTCCCGTGAGCTGAT	POF1B	48
AACACTTCTGCTGTCATATG	ENSSSCG00000040523	72
[truncated: 185,512 more rows]
