# Supplementary material for: A genome-wide CRISPR/Cas9 knockout screen identifies TMEM239 as an important host factor in facilitating African swine fever virus entry into early endosomes
Source: PLoS Pathog. 2024 Jul 18;20(7):e1012256. doi: 10.1371/journal.ppat.1012256 (PMC11288436; doi:10.1371/journal.ppat.1012256)
Supplement: S5 Table — (XLSX) [file ppat.1012256.s011.xlsx]

## Sheet: S5 Table 
S5 Table. The list of genes enriched after the screening process
Gene ID	sgRNA Num	RRA Score	p-value	FDR	Rank	Good sgRNA
SLA-DMB	10	1.9591e-05	3.7766e-05	0.309901	1	2
TMEM239	9	2.5531e-05	5.8453e-05	0.309901	2	1
RAB14	6	3.6673e-05	7.3848e-05	0.309901	3	1
SYN1	10	5.1061e-05	7.5292e-05	0.309901	4	1
C9orf72	10	0.00014183	0.00021962	0.686043	5	1
PISD	9	0.0001787	0.00025282	0.686043	6	1
ACADVL	9	0.00022976	0.00030381	0.686043	7	1
ENSSSCG00000017783	9	0.00028081	0.00035914	0.686043	8	1
ENSSSCG00000022130	10	0.00036872	0.00045199	0.686043	9	1
MTDH	10	0.00042544	0.00050587	0.686043	10	1
PSMD7	6	0.00042544	0.00045536	0.686043	11	1
CCDC91	10	0.00048215	0.00056986	0.686043	12	1
CXorf38	10	0.00053886	0.0006146	0.686043	13	1
G3BP1	10	0.00059556	0.00067666	0.686043	14	1
ENSSSCG00000040446	3	0.00063814	0.00065117	0.686043	15	1
SELENOS	10	0.00065227	0.0007368	0.686043	16	1
ENSSSCG00000039376	7	0.0007345	0.00072718	0.686043	17	1
PIK3CB	10	0.00076567	0.00085852	0.686043	18	1
MTIF3	10	0.00082236	0.00091962	0.686043	19	1
FIBP	10	0.00087905	0.00097591	0.686043	20	1
ENSSSCG00000033241	8	0.00088473	0.00092972	0.686043	21	1
MYO5B	10	0.00093574	0.0010404	0.686043	22	1
SYCE1L	8	0.00097544	0.0010279	0.686043	23	1
ENSSSCG00000039077	5	0.00097831	0.00098673	0.686043	24	1
UROC1	10	0.00099243	0.0010962	0.686043	25	1
TMEM135	9	0.0010463	0.0011125	0.686043	26	1
TMEM38A	4	0.0011229	0.0011154	0.686043	27	1
ENSSSCG00000029700	8	0.0011568	0.0011962	0.686043	28	1
KRT78	8	0.0012022	0.0012376	0.686043	29	1
ENSSSCG00000036646	5	0.0012617	0.0012944	0.686043	30	1
KCNK2	10	0.0012758	0.0013728	0.686043	31	1
ENSSSCG00000026746	10	0.0013325	0.0014286	0.686043	32	1
MGMT	10	0.0013892	0.0014907	0.686043	33	1
COL8A2	8	0.0014288	0.0014532	0.686043	34	1
HTR3A	10	0.0015591	0.0016735	0.686043	35	1
ENSSSCG00000004069	10	0.0016158	0.0017356	0.686043	36	1
ENSSSCG00000002099	7	0.001647	0.0016249	0.686043	37	1
ZIC1	9	0.0016583	0.0017129	0.686043	38	1
NFRKB	10	0.0016724	0.0017962	0.686043	39	1
SRRM5	10	0.0017291	0.0018534	0.686043	40	1
YIPF2	9	0.0018622	0.0019169	0.686043	41	1
RMI1	10	0.001899	0.0020165	0.686043	42	1
SPCS1	8	0.0020633	0.0021099	0.686043	43	1
ENSSSCG00000036628	4	0.0021429	0.002145	0.686043	44	1
CRTC3	9	0.002168	0.0022244	0.686043	45	1
PGAP1	10	0.0021822	0.0022768	0.686043	46	1
DDB2	10	0.0022388	0.0023326	0.686043	47	1
DIDO1	10	0.0022954	0.0023884	0.686043	48	1
GPATCH3	9	0.0023719	0.0024091	0.686043	49	1
ENSSSCG00000038286	8	0.0023804	0.0024048	0.686043	50	1
ZEB1	6	0.0024315	0.002437	0.686043	51	1
SLA-DMA	5	0.0024514	0.0024952	0.686043	52	1
PDIA6	10	0.0024653	0.0025534	0.686043	53	1
KCNA6	9	0.0024738	0.0025116	0.686043	54	1
TMEM132D	10	0.0026917	0.0027805	0.686043	55	1
PLPPR1	9	0.0027285	0.0027492	0.686043	56	1
ENSSSCG00000002261	8	0.0027427	0.0027613	0.686043	57	1
DHX40	10	0.0028615	0.0029523	0.686043	58	1
SLC35F3	10	0.002918	0.003009	0.686043	59	1
ENSSSCG00000008375	8	0.0029691	0.0029874	0.686043	60	1
ITGB1	8	0.0030144	0.003036	0.686043	61	1
SPX	10	0.0030878	0.0031971	0.686043	62	1
FRMD6	10	0.0031444	0.0032645	0.686043	63	1
LRRC74B	9	0.0031869	0.0032101	0.686043	64	1
CSMD1	10	0.0032009	0.0033222	0.686043	65	1
LRRC3C	10	0.0032575	0.0033775	0.686043	66	1
ENSSSCG00000028981	9	0.0032887	0.0033116	0.686043	67	1
PRSS57	10	0.0033141	0.0034338	0.686043	68	1
TIAM1	10	0.0033706	0.0034949	0.686043	69	1
ZSWIM4	9	0.0034414	0.0034526	0.686043	70	1
ENSSSCG00000032666	7	0.0034699	0.0034237	0.686043	71	1
SMARCA1	10	0.0034838	0.003596	0.686043	72	1
ZNF581	9	0.0035941	0.0035979	0.686043	73	1
ENSSSCG00000002284	10	0.0035969	0.0037081	0.686043	74	1
GORASP1	8	0.0036479	0.0036633	0.686043	75	1
ALOX15	8	0.0036932	0.0037061	0.686043	76	1
CBR2	9	0.0036959	0.0036782	0.686043	77	1
ADAM12	9	0.0037468	0.0037364	0.686043	78	1
PAWR	8	0.0037837	0.0037947	0.686043	79	1
CAB39L	9	0.0038486	0.0038509	0.686043	80	1
ENSSSCG00000002071	2	0.0038713	0.0038731	0.686043	81	0
ENSSSCG00000021675	10	0.0038796	0.0039876	0.686043	82	1
KLHDC7B	10	0.0039361	0.0040468	0.686043	83	1
SLC16A5	9	0.0039504	0.0039525	0.686043	84	1
ENSSSCG00000024552	9	0.0040012	0.0039953	0.686043	85	1
ENSSSCG00000038196	7	0.0040241	0.0039746	0.686043	86	1
ENSSSCG00000034700	3	0.0041049	0.0041175	0.686043	87	0
OR3A1	8	0.0043264	0.0043652	0.686043	88	1
SSR1	10	0.0043318	0.0044523	0.686043	89	1
ENSSSCG00000033872	9	0.0043573	0.0043523	0.686043	90	1
ENSSSCG00000034541	8	0.0044168	0.0044533	0.686043	91	1
SFTPD	10	0.0045013	0.0046135	0.686043	92	1
CYB5D2	10	0.0046708	0.0047862	0.686043	93	1
PXT1	8	0.0047333	0.0047828	0.686043	94	1
NAPB	8	0.0049141	0.0049671	0.686043	95	1
WTAP	6	0.0049767	0.0049772	0.686043	96	1
FAM163A	8	0.0050044	0.0050648	0.686043	97	1
CDK5	10	0.0050098	0.005109	0.686043	98	1
HDAC1	10	0.0050663	0.0051653	0.686043	99	1
EDNRB	10	0.0051227	0.0052125	0.686043	100	1
EIF3K	8	0.00514	0.0052004	0.686043	101	1
HEXIM2	10	0.0051792	0.0052644	0.686043	102	1
ENSSSCG00000029251	10	0.0052357	0.0053178	0.686043	103	1
ENSSSCG00000039067	9	0.0052725	0.0052442	0.686043	104	1
MMP2	10	0.0052921	0.005377	0.686043	105	1
ENSSSCG00000039349	8	0.0053207	0.0053741	0.686043	106	1
FAM222B	7	0.0054085	0.0053871	0.686043	107	1
RPS6KA1	8	0.0054111	0.0054597	0.686043	108	1
BRWD3	10	0.0054615	0.0055252	0.686043	109	1
CHEK2	9	0.0054758	0.0054424	0.686043	110	1
ENSSSCG00000033428	3	0.0054961	0.0055276	0.686043	111	0
TRIB1	8	0.0055466	0.0055901	0.686043	112	1
TMIGD1	10	0.0056027	0.0056738	0.686043	113	1
XKRX	10	0.0056027	0.0056738	0.686043	114	1
SYPL2	5	0.0056183	0.0057474	0.686043	115	1
STK32C	5	0.0056466	0.0057777	0.686043	116	1
DIAPH2	10	0.0056873	0.0057585	0.686043	117	1
MRM2	8	0.0057272	0.0057936	0.686043	118	1
DDX55	9	0.0057298	0.0056907	0.686043	119	1
NUAK1	10	0.0058002	0.0058744	0.686043	120	1
ATG16L1	10	0.0059695	0.006038	0.686043	121	1
LPGAT1	10	0.0060259	0.0060948	0.686043	122	1
ENSSSCG00000036148	9	0.0060346	0.0060111	0.686043	123	1
LRIT1	7	0.0060408	0.0060067	0.686043	124	1
GNG8	7	0.0061198	0.0060804	0.686043	125	1
ENSSSCG00000035866	8	0.0061336	0.0061872	0.686043	126	1
PCED1B	10	0.0061952	0.0062742	0.686043	127	1
C18orf54	8	0.0062239	0.0062853	0.686043	128	1
EXOC7	9	0.0062885	0.0062723	0.686043	129	1
SLC47A2	10	0.006308	0.0063844	0.686043	130	1
ENSSSCG00000026051	8	0.0063142	0.0063772	0.686043	131	1
ENSSSCG00000033157	8	0.0063593	0.0064263	0.686043	132	1
KLHL18	10	0.0064773	0.0065412	0.686043	133	1
TSEN2	8	0.0065173	0.0065812	0.686043	134	1
ENSSSCG00000035368	9	0.0065931	0.0065653	0.686043	135	1
RARRES2	9	0.0066439	0.0066149	0.686043	136	1
G0S2	7	0.0067913	0.0067563	0.686043	137	1
PSMD1	4	0.0068022	0.0068039	0.686043	138	0
ENSSSCG00000017864	10	0.0068438	0.0068886	0.686043	139	1
C11orf49	10	0.0070412	0.0070979	0.686043	140	1
LGALS3BP	10	0.0070976	0.007159	0.686043	141	1
CHST14	8	0.0071715	0.0072278	0.686043	142	1
SLC35E4	10	0.0072103	0.0072667	0.686043	143	1
ESS2	9	0.0072529	0.0072393	0.686043	144	1
GZMK	10	0.0072667	0.0073206	0.686043	145	1
ENSSSCG00000012839	7	0.0073044	0.0072605	0.686043	146	1
ICOS	8	0.0073068	0.0073673	0.686043	147	1
ENSSSCG00000032122	10	0.0074357	0.0074972	0.686043	148	1
NAPSA	10	0.0074921	0.0075496	0.686043	149	1
UBE2L5	9	0.0075065	0.0075111	0.686043	150	1
ENSSSCG00000027790	8	0.0075323	0.0075924	0.686043	151	1
USP49	10	0.0075484	0.0076035	0.686043	152	1
RCN2	8	0.0075773	0.0076391	0.686043	153	1
CRAT	10	0.0076048	0.0076632	0.686043	154	1
RDH14	9	0.0076079	0.0076112	0.686043	155	1
ENSSSCG00000031813	7	0.0076201	0.0075857	0.686043	156	1
IRX1	8	0.0077126	0.0077868	0.686043	157	1
FOXN3	9	0.0078108	0.0078137	0.686043	158	1
ALS2CL	10	0.0078302	0.0078922	0.686043	159	1
SHC3	9	0.0079629	0.0079677	0.686043	160	1
ENSSSCG00000036640	10	0.0079992	0.0080437	0.686043	161	1
ENSSSCG00000030371	7	0.0080935	0.0080437	0.686043	162	1
ENSSSCG00000040892	8	0.0081183	0.0082227	0.686043	163	1
RSPO2	7	0.0081724	0.0081154	0.686043	164	1
ENSSSCG00000040157	10	0.0082244	0.0082515	0.686043	165	1
ENSSSCG00000016982	9	0.0083177	0.0083319	0.686043	166	1
ENSSSCG00000001931	8	0.0083886	0.0084733	0.686043	167	1
IL11RA	10	0.0083934	0.0084315	0.686043	168	1
DUOX1	9	0.0084191	0.0084416	0.686043	169	1
AHSA1	8	0.0084787	0.0085739	0.686043	170	1
SLC22A14	10	0.008506	0.0085489	0.686043	171	1
ENSSSCG00000037397	8	0.0085238	0.0086196	0.686043	172	1
ESYT1	10	0.0085623	0.0086177	0.686043	173	1
SYNCRIP	8	0.0085688	0.0086706	0.686043	174	1
SOX3	9	0.0085711	0.0085902	0.686043	175	1
TSKU	5	0.0087209	0.0088457	0.686043	176	0
ST3GAL4	7	0.0087638	0.0087249	0.686043	177	1
NUAK2	10	0.0087875	0.0088582	0.686043	178	1
SMKR1	8	0.0088841	0.0089698	0.686043	179	1
SERPINE2	10	0.0089	0.0089669	0.686043	180	1
ZNF580	9	0.0089258	0.0089482	0.686043	181	1
ENSSSCG00000040909	6	0.0089702	0.0090232	0.686043	182	0
HASPIN	9	0.0089764	0.0090069	0.686043	183	1
SCNN1A	9	0.0090524	0.0090877	0.686043	184	1
NAPG	8	0.0090642	0.0091459	0.686043	185	1
KMT2E	10	0.0090688	0.0091517	0.686043	186	1
SEC16B	8	0.0091543	0.009233	0.686043	187	1
MINK1	6	0.0092236	0.0092705	0.686043	188	0
SNTN	10	0.0092377	0.0093061	0.686043	189	1
UFL1	10	0.0092377	0.0093061	0.686043	190	1
KRT73	9	0.0092803	0.0093076	0.686043	191	1
EN1	9	0.009331	0.0093571	0.686043	192	1
UBLCP1	10	0.0095752	0.0096602	0.686043	193	1
NUMA1	7	0.0095912	0.009576	0.686043	194	0
NKX2-4	10	0.0097439	0.0098358	0.686043	195	1
ENSSSCG00000014361	7	0.0097881	0.0097742	0.686043	196	0
SIAH2	10	0.0098001	0.009894	0.686043	197	1
UOX	10	0.0098564	0.0099503	0.686043	198	1
ENSSSCG00000035271	5	0.0098753	0.010016	0.686043	199	0
ENSSSCG00000012998	10	0.010053	0.01013	0.686043	200	1
FYB1	8	0.010054	0.010105	0.686043	201	1
MGARP	8	0.010144	0.010188	0.686043	202	1
GRID2	10	0.010194	0.010272	0.686043	203	1
ENSSSCG00000040236	8	0.010234	0.010282	0.686043	204	1
RB1	10	0.01025	0.010342	0.686043	205	1
ENSSSCG00000034000	6	0.010253	0.010313	0.686043	206	0
SRPX2	8	0.010369	0.010419	0.686043	207	1
RNF25	10	0.010531	0.010636	0.686043	208	1
DUOXA2	8	0.010549	0.010586	0.686043	209	0
APOC3	10	0.010756	0.01086	0.686043	210	1
MMP14	8	0.010774	0.010823	0.686043	211	0
NXPE3	10	0.010812	0.010927	0.686043	212	1
MYT1	10	0.010924	0.01104	0.686043	213	1
OLFM1	10	0.01098	0.0111	0.686043	214	1
SPEM2	10	0.011037	0.011161	0.686043	215	1
PHF13	8	0.011089	0.011134	0.686043	216	0
ENSSSCG00000037010	8	0.011134	0.011179	0.686043	217	0
ENSSSCG00000035712	10	0.011149	0.011258	0.686043	218	1
RALGAPA1	9	0.011203	0.011191	0.686043	219	1
RAD18	9	0.011355	0.011339	0.686043	220	1
THBS1	8	0.011358	0.011419	0.686043	221	0
TRAPPC6A	6	0.011367	0.011422	0.686043	222	0
GMPR2	10	0.011374	0.011474	0.686043	223	1
ENSSSCG00000031289	8	0.011426	0.011486	0.686043	224	0
STAT2	10	0.011486	0.011591	0.686043	225	1
MRC1	9	0.011557	0.011547	0.686043	226	1
TCEA1	7	0.011559	0.011533	0.686043	227	0
EVI5L	10	0.011598	0.011709	0.686043	228	1
SYNGAP1	9	0.011708	0.01171	0.686043	229	0
ENSSSCG00000001216	10	0.01171	0.0118	0.686043	230	1
SLC12A6	10	0.011767	0.01185	0.686043	231	1
RASGRP3	10	0.011823	0.011904	0.686043	232	1
RCN3	10	0.011907	0.012	0.686043	233	1
KBTBD12	10	0.011907	0.012	0.686043	234	1
TTYH3	7	0.011913	0.011889	0.686043	235	0
B4GALT2	9	0.011961	0.011972	0.686043	236	0
SERPINE3	10	0.011991	0.012083	0.686043	237	1
VPS37B	10	0.012047	0.012137	0.686043	238	1
ENSSSCG00000021755	8	0.012077	0.012142	0.686043	239	0
PALD1	10	0.012103	0.012193	0.686043	240	1
ATP6V0D2	10	0.012159	0.012251	0.686043	241	1
TMEM94	9	0.012163	0.012169	0.686043	242	0
PLRG1	7	0.012188	0.012197	0.686043	243	0
CCR2	10	0.012216	0.012311	0.686043	244	1
IQCB1	10	0.012272	0.012371	0.686043	245	1
CBX8	10	0.012328	0.012435	0.686043	246	1
PEX7	10	0.012384	0.012492	0.686043	247	1
CRISP3	8	0.012526	0.012559	0.686043	248	0
ZNF227	6	0.012614	0.012657	0.686043	249	0
IGSF6	8	0.012616	0.012651	0.686043	250	0
MMS19	8	0.012706	0.012749	0.686043	251	0
WDSUB1	9	0.012719	0.012704	0.686043	252	0
MICALL1	10	0.01272	0.012802	0.686043	253	1
ENSSSCG00000034575	8	0.012795	0.012837	0.686043	254	0
STAT4	6	0.012816	0.012849	0.686043	255	0
XCL1	8	0.012885	0.012927	0.686043	256	0
TMEM236	10	0.012889	0.012968	0.686043	257	1
SHROOM3	9	0.012971	0.012931	0.686043	258	0
PCOLCE2	8	0.01302	0.013063	0.686043	259	0
C21orf62	10	0.013057	0.013128	0.686043	260	0
UBXN8	9	0.013072	0.013034	0.686043	261	0
COBLL1	10	0.013113	0.013185	0.686043	262	0
TRIM15	10	0.013225	0.013305	0.686043	263	0
TLR6	10	0.013337	0.013414	0.686043	264	0
ENSSSCG00000016226	1	0.013341	0.013235	0.686043	265	0
VARS	1	0.013341	0.013235	0.686043	266	0
ENSSSCG00000038103	1	0.013341	0.013235	0.686043	267	0
ELOC	1	0.013341	0.013235	0.686043	268	0
ENSSSCG00000034003	1	0.013341	0.013235	0.686043	269	0
ENSSSCG00000040782	1	0.013341	0.013235	0.686043	270	0
ENSSSCG00000033039	1	0.013341	0.013235	0.686043	271	0
EFEMP1	10	0.013393	0.01347	0.686043	272	0
ATAD1	8	0.013424	0.013484	0.686043	273	0
ENSSSCG00000009965	8	0.013513	0.013573	0.686043	274	0
ZFHX2	10	0.013561	0.013614	0.686043	275	0
HSPBP1	9	0.013627	0.013562	0.686043	276	0
ENSSSCG00000034974	10	0.01373	0.013801	0.686043	277	0
ZSCAN9	10	0.013786	0.013862	0.686043	278	0
C16orf45	7	0.013837	0.01378	0.686043	279	0
TPRG1	7	0.013916	0.013853	0.686043	280	0
IL34	8	0.013917	0.013992	0.686043	281	0
TMEM150C	8	0.013917	0.013992	0.686043	282	0
MAPK14	8	0.013917	0.013992	0.686043	283	0
ENSSSCG00000035252	10	0.01401	0.014089	0.686043	284	0
RRAGC	10	0.014066	0.014142	0.686043	285	0
PATE1	7	0.014151	0.014114	0.686043	286	0
USP53	9	0.014232	0.014157	0.686043	287	0
KLK10	10	0.014262	0.014322	0.686043	288	0
TRIM47	9	0.014333	0.01425	0.686043	289	0
DSC3	10	0.014346	0.014397	0.686043	290	0
ENSSSCG00000035427	8	0.014365	0.01444	0.686043	291	0
SPINT1	10	0.014458	0.014501	0.686043	292	0
PPA1	7	0.014465	0.014437	0.686043	293	0
ENSSSCG00000037718	8	0.014544	0.014628	0.686043	294	0
ADH5	10	0.01457	0.014623	0.686043	295	0
SYNGR4	7	0.014583	0.014552	0.686043	296	0
MAP3K10	10	0.014626	0.014684	0.686043	297	0
ENSSSCG00000029093	8	0.014634	0.014717	0.686043	298	0
IFFO1	10	0.014682	0.014746	0.686043	299	0
EHD2	8	0.014724	0.01481	0.686043	300	0
PTGFRN	10	0.014738	0.014803	0.686043	301	0
ENSSSCG00000035275	10	0.014794	0.014857	0.686043	302	0
ENSSSCG00000012700	10	0.01485	0.014911	0.686043	303	0
ETNPPL	10	0.014962	0.015027	0.686043	304	0
ODR4	10	0.015018	0.015088	0.686043	305	0
C7orf43	10	0.015185	0.015263	0.686043	306	0
NHEJ1	10	0.015241	0.015314	0.686043	307	0
AKAIN1	8	0.015306	0.015399	0.686043	308	0
SLC9A9	10	0.015325	0.015389	0.686043	309	0
SLC16A11	10	0.015409	0.01547	0.686043	310	0
ENSSSCG00000039363	8	0.01544	0.015535	0.686043	311	0
TRIM45	10	0.015465	0.01552	0.686043	312	0
KIF21B	10	0.015521	0.015576	0.686043	313	0
ENSSSCG00000038023	7	0.015563	0.015523	0.686043	314	0
GNLY	10	0.015577	0.015632	0.686043	315	0
PRRG1	7	0.015602	0.015562	0.686043	316	0
IRF6	9	0.015643	0.015526	0.686043	317	0
ANKS3	9	0.015643	0.015526	0.686043	318	0
SLC6A19	9	0.015643	0.015526	0.686043	319	0
RANBP10	9	0.015643	0.015526	0.686043	320	0
SPIN4	10	0.015689	0.015729	0.686043	321	0
WDR88	9	0.015995	0.015886	0.686043	322	0
MBL2	10	0.016025	0.016068	0.686043	323	0
ERAS	9	0.016046	0.015939	0.686043	324	0
ANK2	10	0.016136	0.016173	0.686043	325	0
PAX9	10	0.016192	0.016227	0.686043	326	0
SLC38A3	9	0.016247	0.01616	0.686043	327	0
DAXX	10	0.016332	0.016364	0.686043	328	0
CDK14	10	0.016332	0.016364	0.686043	329	0
ENSSSCG00000040387	8	0.01638	0.01649	0.686043	330	0
AQP2	10	0.016416	0.016455	0.686043	331	0
C6orf120	8	0.016425	0.016538	0.686043	332	0
RPS6KC1	9	0.016498	0.016433	0.686043	333	0
AIFM3	10	0.016528	0.016563	0.686043	334	0
CRYBB2	8	0.016559	0.016668	0.686043	335	0
SLC35B3	10	0.016584	0.01662	0.686043	336	0
PHYKPL	10	0.016667	0.016703	0.686043	337	0
ENSSSCG00000014094	10	0.016667	0.016703	0.686043	338	0
SERINC1	8	0.016738	0.016852	0.686043	339	0
ENSSSCG00000033973	10	0.016807	0.016854	0.686043	340	0
ENSSSCG00000003792	9	0.017001	0.01693	0.686043	341	0
RBMS3	9	0.017001	0.01693	0.686043	342	0
GPHA2	8	0.017006	0.017113	0.686043	343	0
NRSN2	10	0.017366	0.017393	0.686043	344	0
EFHD2	9	0.017404	0.017321	0.686043	345	0
RND3	8	0.017409	0.017512	0.686043	346	0
AMD1	8	0.017543	0.017649	0.686043	347	0
PAX7	9	0.017605	0.017508	0.686043	348	0
RPS6KA6	10	0.017701	0.017723	0.686043	349	0
ENSSSCG00000028677	8	0.017721	0.017834	0.686043	350	0
ENSSSCG00000028635	9	0.017806	0.017705	0.686043	351	0
NBEAL2	10	0.017868	0.01789	0.686043	352	0
RNF115	8	0.0179	0.01799	0.686043	353	0
WDR91	10	0.01798	0.018006	0.686043	354	0
ENSSSCG00000001633	9	0.018007	0.017895	0.686043	355	0
PDXDC1	10	0.018092	0.018118	0.686043	356	0
CSK	9	0.018283	0.018162	0.686043	357	0
MROH2B	10	0.018426	0.018448	0.686043	358	0
BCL6	10	0.018482	0.018508	0.686043	359	0
ENSSSCG00000022963	9	0.018509	0.018405	0.686043	360	0
UGT8	10	0.018538	0.018562	0.686043	361	0
CMTR2	10	0.018594	0.018617	0.686043	362	0
WDR35	10	0.018649	0.018671	0.686043	363	0
TNRC6C	10	0.018705	0.018735	0.686043	364	0
ENSSSCG00000039799	10	0.018761	0.01879	0.686043	365	0
ENSSSCG00000039361	9	0.018911	0.018793	0.686043	366	0
ENSSSCG00000040556	10	0.018984	0.019035	0.686043	367	0
LIMD1	10	0.01904	0.019089	0.686043	368	0
ACSS3	9	0.019061	0.018955	0.686043	369	0
SURF2	9	0.019262	0.019137	0.686043	370	0
CBLL1	10	0.019374	0.019426	0.686043	371	0
MRPL38	9	0.019413	0.01929	0.686043	372	0
AQP6	10	0.019486	0.019529	0.686043	373	0
GATA1	9	0.019488	0.019375	0.686043	374	0
RAD21L1	10	0.019597	0.019637	0.686043	375	0
CCDC6	9	0.019814	0.019705	0.686043	376	0
ZNF235	10	0.019876	0.019915	0.686043	377	0
HERC4	10	0.019932	0.019972	0.686043	378	0
PHOX2B	10	0.020043	0.020075	0.686043	379	0
ABCA5	9	0.020065	0.019953	0.686043	380	0
RFXAP	10	0.020099	0.020132	0.686043	381	0
ZBTB48	10	0.02021	0.020244	0.686043	382	0
TTC38	10	0.020294	0.020342	0.686043	383	0
TMEM248	10	0.020377	0.020421	0.686043	384	0
C2orf16	9	0.020541	0.020449	0.686043	385	0
FABP1	10	0.020711	0.020772	0.686043	386	0
SLC25A44	10	0.020823	0.020898	0.686043	387	0
SERPINB13	10	0.021045	0.021108	0.686043	388	0
SAMHD1	10	0.021101	0.021162	0.686043	389	0
ENSSSCG00000031966	10	0.021324	0.021395	0.686043	390	0
SH3PXD2B	10	0.021435	0.021515	0.686043	391	0
ENSSSCG00000036083	10	0.021491	0.021561	0.686043	392	0
TFEB	10	0.02163	0.021681	0.686043	393	0
ADAM18	10	0.021769	0.0218	0.686043	394	0
LIMA1	10	0.021824	0.021856	0.686043	395	0
ENSSSCG00000036785	10	0.021936	0.021974	0.686043	396	0
UBE2J2	10	0.022047	0.022081	0.686043	397	0
TGFBR1	10	0.022381	0.022454	0.686043	398	0
COL16A1	10	0.022436	0.022509	0.686043	399	0
ENSSSCG00000004274	10	0.022492	0.022565	0.686043	400	0
LMBRD2	10	0.022547	0.022622	0.686043	401	0
MYH3	10	0.022603	0.022671	0.686043	402	0
OR10J5	10	0.022658	0.022717	0.686043	403	0
EFCAB12	10	0.022714	0.022759	0.686043	404	0
ATP5MC3	10	0.022797	0.022843	0.686043	405	0
ENSSSCG00000034028	14	0.024227	0.024353	0.686043	406	0
ENSSSCG00000031747	1	0.024535	0.024416	0.686043	407	0
ENSSSCG00000032759	2	0.026505	0.026431	0.686043	408	0
GFPT1	2	0.026505	0.026431	0.686043	409	0
RPL36AL	2	0.026505	0.026431	0.686043	410	0
MVD	2	0.026505	0.026431	0.686043	411	0
ENSSSCG00000008170	2	0.026505	0.026431	0.686043	412	0
ENSSSCG00000005169	2	0.026505	0.026431	0.686043	413	0
POLR2I	2	0.026505	0.026431	0.686043	414	0
QARS	2	0.026505	0.026431	0.686043	415	0
ENSSSCG00000034527	2	0.026505	0.026431	0.686043	416	0
ENSSSCG00000007970	2	0.026505	0.026431	0.686043	417	0
YRDC	2	0.026505	0.026431	0.686043	418	0
ENSSSCG00000031246	2	0.026505	0.026431	0.686043	419	0
ENSSSCG00000039460	2	0.026505	0.026431	0.686043	420	0
METAP1	2	0.026505	0.026431	0.686043	421	0
ENSSSCG00000011601	2	0.026505	0.026431	0.686043	422	0
HSPA5	2	0.026505	0.026431	0.686043	423	0
CNNM4	2	0.026505	0.026431	0.686043	424	0
SRSF3	2	0.026505	0.026431	0.686043	425	0
NOB1	2	0.026505	0.026431	0.686043	426	0
HSPE1	2	0.026505	0.026431	0.686043	427	0
RPS17	1	0.038875	0.03879	0.686043	428	0
ENSSSCG00000037250	1	0.038875	0.03879	0.686043	429	0
RPS15	1	0.038875	0.03879	0.686043	430	0
ENSSSCG00000039582	3	0.039493	0.039561	0.686043	431	0
HNF1B	3	0.039493	0.039561	0.686043	432	0
RPL7	3	0.039493	0.039561	0.686043	433	0
ENSSSCG00000017239	3	0.039493	0.039561	0.686043	434	0
HJURP	3	0.039493	0.039561	0.686043	435	0
ENSSSCG00000032496	3	0.039493	0.039561	0.686043	436	0
ENSSSCG00000020830	3	0.039493	0.039561	0.686043	437	0
GTF2B	3	0.039493	0.039561	0.686043	438	0
NUBP1	3	0.039493	0.039561	0.686043	439	0
SNRPD3	3	0.039493	0.039561	0.686043	440	0
ENSSSCG00000011272	3	0.039493	0.039561	0.686043	441	0
ENSSSCG00000037640	3	0.039493	0.039561	0.686043	442	0
ENSSSCG00000009146	3	0.039493	0.039561	0.686043	443	0
AURKAIP1	3	0.039493	0.039561	0.686043	444	0
MYC	3	0.039493	0.039561	0.686043	445	0
EIF3I	3	0.039493	0.039561	0.686043	446	0
ENSSSCG00000038570	3	0.039493	0.039561	0.686043	447	0
TSR2	3	0.039493	0.039561	0.686043	448	0
DNAJC17	3	0.039493	0.039561	0.686043	449	0
ENSSSCG00000031331	3	0.039493	0.039561	0.686043	450	0
PRPF19	3	0.039493	0.039561	0.686043	451	0
RPS5	3	0.039493	0.039561	0.686043	452	0
ENSSSCG00000035754	3	0.039493	0.039561	0.686043	453	0
ENSSSCG00000013391	3	0.039493	0.039561	0.686043	454	0
ENSSSCG00000005656	3	0.039493	0.039561	0.686043	455	0
RPS12	3	0.039493	0.039561	0.686043	456	0
ENSSSCG00000039388	3	0.039493	0.039561	0.686043	457	0
ENSSSCG00000003775	3	0.039493	0.039561	0.686043	458	0
URGCP	3	0.039493	0.039561	0.686043	459	0
RPL8	3	0.039493	0.039561	0.686043	460	0
ENSSSCG00000034514	3	0.039493	0.039561	0.686043	461	0
SNRPD1	3	0.039493	0.039561	0.686043	462	0
ENSSSCG00000034160	3	0.039493	0.039561	0.686043	463	0
ENSSSCG00000031088	3	0.039493	0.039561	0.686043	464	0
GTF3C1	3	0.039493	0.039561	0.686043	465	0
SNRPA1	3	0.039493	0.039561	0.686043	466	0
RRP7A	3	0.039493	0.039561	0.686043	467	0
CTU2	3	0.039493	0.039561	0.686043	468	0
ENSSSCG00000033610	4	0.052307	0.052129	0.686043	469	0
GPN3	4	0.052307	0.052129	0.686043	470	0
PSMA6	4	0.052307	0.052129	0.686043	471	0
ENSSSCG00000014071	4	0.052307	0.052129	0.686043	472	0
ENSSSCG00000030745	4	0.052307	0.052129	0.686043	473	0
IARS	4	0.052307	0.052129	0.686043	474	0
WDR92	4	0.052307	0.052129	0.686043	475	0
RPL27	4	0.052307	0.052129	0.686043	476	0
ENSSSCG00000001528	4	0.052307	0.052129	0.686043	477	0
SNAPC5	4	0.052307	0.052129	0.686043	478	0
GINS2	4	0.052307	0.052129	0.686043	479	0
SRP19	4	0.052307	0.052129	0.686043	480	0
PMVK	4	0.052307	0.052129	0.686043	481	0
ENSSSCG00000023886	4	0.052307	0.052129	0.686043	482	0
AP2S1	4	0.052307	0.052129	0.686043	483	0
SF3B3	4	0.052307	0.052129	0.686043	484	0
UBE2I	4	0.052307	0.052129	0.686043	485	0
LPL	4	0.052307	0.052129	0.686043	486	0
ENSSSCG00000033808	4	0.052307	0.052129	0.686043	487	0
ARPC2	4	0.052307	0.052129	0.686043	488	0
ENSSSCG00000013862	4	0.052307	0.052129	0.686043	489	0
ENSSSCG00000040525	4	0.052307	0.052129	0.686043	490	0
CDC37	4	0.052307	0.052129	0.686043	491	0
PSMG3	4	0.052307	0.052129	0.686043	492	0
ENSSSCG00000035157	4	0.052307	0.052129	0.686043	493	0
ENSSSCG00000035538	4	0.052307	0.052129	0.686043	494	0
RPP30	4	0.052307	0.052129	0.686043	495	0
ENSSSCG00000037842	4	0.052307	0.052129	0.686043	496	0
ENSSSCG00000033019	4	0.052307	0.052129	0.686043	497	0
SARS	4	0.052307	0.052129	0.686043	498	0
POLR2C	4	0.052307	0.052129	0.686043	499	0
ENSSSCG00000036264	4	0.052307	0.052129	0.686043	500	0
ALG13	4	0.052307	0.052129	0.686043	501	0
ENSSSCG00000032406	4	0.052307	0.052129	0.686043	502	0
ENSSSCG00000040475	4	0.052307	0.052129	0.686043	503	0
ENSSSCG00000031087	4	0.052307	0.052129	0.686043	504	0
ENSSSCG00000013952	4	0.052307	0.052129	0.686043	505	0
TRAPPC8	4	0.052307	0.052129	0.686043	506	0
ACTR10	4	0.052307	0.052129	0.686043	507	0
RPS3A	4	0.052307	0.052129	0.686043	508	0
SRSF2	4	0.052307	0.052129	0.686043	509	0
CENPW	4	0.052307	0.052129	0.686043	510	0
PHF5A	4	0.052307	0.052129	0.686043	511	0
ENSSSCG00000038386	4	0.052307	0.052129	0.686043	512	0
ENSSSCG00000024776	4	0.052307	0.052129	0.686043	513	0
NOP58	4	0.052307	0.052129	0.686043	514	0
ENSSSCG00000035208	4	0.052307	0.052129	0.686043	515	0
ENSSSCG00000015066	4	0.052307	0.052129	0.686043	516	0
ENSSSCG00000003042	4	0.052307	0.052129	0.686043	517	0
ARF4	4	0.052307	0.052129	0.686043	518	0
EIF3H	4	0.052307	0.052129	0.686043	519	0
ENSSSCG00000033746	4	0.052307	0.052129	0.686043	520	0
SSB	4	0.052307	0.052129	0.686043	521	0
PSMB2	4	0.052307	0.052129	0.686043	522	0
ENSSSCG00000031193	4	0.052307	0.052129	0.686043	523	0
TNPO3	4	0.052307	0.052129	0.686043	524	0
ENSSSCG00000001505	4	0.052307	0.052129	0.686043	525	0
NUP93	5	0.064951	0.065036	0.686043	526	0
NUP62	5	0.064951	0.065036	0.686043	527	0
ALG11	5	0.064951	0.065036	0.686043	528	0
ENSSSCG00000003673	5	0.064951	0.065036	0.686043	529	0
EXOSC9	5	0.064951	0.065036	0.686043	530	0
LSM4	5	0.064951	0.065036	0.686043	531	0
ENSSSCG00000040891	5	0.064951	0.065036	0.686043	532	0
ENSSSCG00000015976	5	0.064951	0.065036	0.686043	533	0
WDR36	5	0.064951	0.065036	0.686043	534	0
CDCA8	5	0.064951	0.065036	0.686043	535	0
ENSSSCG00000033697	5	0.064951	0.065036	0.686043	536	0
TUBGCP4	5	0.064951	0.065036	0.686043	537	0
RNF227	5	0.064951	0.065036	0.686043	538	0
CLPX	5	0.064951	0.065036	0.686043	539	0
ENSSSCG00000035663	5	0.064951	0.065036	0.686043	540	0
ENSSSCG00000035477	5	0.064951	0.065036	0.686043	541	0
RBBP7	5	0.064951	0.065036	0.686043	542	0
KAT8	5	0.064951	0.065036	0.686043	543	0
UXT	5	0.064951	0.065036	0.686043	544	0
ENSSSCG00000004353	5	0.064951	0.065036	0.686043	545	0
PRPF8	5	0.064951	0.065036	0.686043	546	0
INTS5	5	0.064951	0.065036	0.686043	547	0
DCTN6	5	0.064951	0.065036	0.686043	548	0
TOLLIP	5	0.064951	0.065036	0.686043	549	0
DIS3	5	0.064951	0.065036	0.686043	550	0
ENSSSCG00000011333	5	0.064951	0.065036	0.686043	551	0
TINF2	5	0.064951	0.065036	0.686043	552	0
ENSSSCG00000012174	5	0.064951	0.065036	0.686043	553	0
BUD31	5	0.064951	0.065036	0.686043	554	0
ENSSSCG00000031169	5	0.064951	0.065036	0.686043	555	0
FAM50A	5	0.064951	0.065036	0.686043	556	0
YPEL5	5	0.064951	0.065036	0.686043	557	0
LSM8	5	0.064951	0.065036	0.686043	558	0
ENSSSCG00000008974	5	0.064951	0.065036	0.686043	559	0
ENSSSCG00000014891	5	0.064951	0.065036	0.686043	560	0
ENSSSCG00000040463	5	0.064951	0.065036	0.686043	561	0
RPL18	5	0.064951	0.065036	0.686043	562	0
SMC1A	5	0.064951	0.065036	0.686043	563	0
SNRNP200	5	0.064951	0.065036	0.686043	564	0
GTF3C5	5	0.064951	0.065036	0.686043	565	0
PSMD6	5	0.064951	0.065036	0.686043	566	0
ENSSSCG00000039957	5	0.064951	0.065036	0.686043	567	0
ENSSSCG00000004261	5	0.064951	0.065036	0.686043	568	0
TBCC	5	0.064951	0.065036	0.686043	569	0
NAF1	5	0.064951	0.065036	0.686043	570	0
PEX2	5	0.064951	0.065036	0.686043	571	0
SYCE1	5	0.064951	0.065036	0.686043	572	0
NUS1	5	0.064951	0.065036	0.686043	573	0
ANKRD39	5	0.064951	0.065036	0.686043	574	0
PODXL2	5	0.064951	0.065036	0.686043	575	0
EIF1AD	5	0.064951	0.065036	0.686043	576	0
ENSSSCG00000020808	5	0.064951	0.065036	0.686043	577	0
TXNL4A	5	0.064951	0.065036	0.686043	578	0
SPATA5L1	5	0.064951	0.065036	0.686043	579	0
ENSSSCG00000033649	5	0.064951	0.065036	0.686043	580	0
RPLP0	5	0.064951	0.065036	0.686043	581	0
ENSSSCG00000013063	5	0.064951	0.065036	0.686043	582	0
RPS9	5	0.064951	0.065036	0.686043	583	0
SYS1-DBNDD2	5	0.064951	0.065036	0.686043	584	0
SF3A3	5	0.064951	0.065036	0.686043	585	0
DCTN5	5	0.064951	0.065036	0.686043	586	0
SIRPB2	5	0.064951	0.065036	0.686043	587	0
NSL1	5	0.064951	0.065036	0.686043	588	0
ENSSSCG00000014569	5	0.064951	0.065036	0.686043	589	0
SGO1	5	0.064951	0.065036	0.686043	590	0
RABGGTA	5	0.064951	0.065036	0.686043	591	0
RPL3	5	0.064951	0.065036	0.686043	592	0
EIF2S2	5	0.064951	0.065036	0.686043	593	0
CDK9	5	0.064951	0.065036	0.686043	594	0
VPS16	5	0.064951	0.065036	0.686043	595	0
ENSSSCG00000017176	5	0.064951	0.065036	0.686043	596	0
MGST2	5	0.064951	0.065036	0.686043	597	0
ENSSSCG00000022042	5	0.064951	0.065036	0.686043	598	0
RPS28	5	0.064951	0.065036	0.686043	599	0
NOL11	5	0.064951	0.065036	0.686043	600	0
VIRMA	5	0.064951	0.065036	0.686043	601	0
LYRM4	5	0.064951	0.065036	0.686043	602	0
ELP4	5	0.064951	0.065036	0.686043	603	0
PFDN2	5	0.064951	0.065036	0.686043	604	0
POLR3H	5	0.064951	0.065036	0.686043	605	0
FCHO2	5	0.064951	0.065036	0.686043	606	0
PPWD1	5	0.064951	0.065036	0.686043	607	0
SNAP25	5	0.064951	0.065036	0.686043	608	0
ATP2A2	5	0.064951	0.065036	0.686043	609	0
GRB2	5	0.064951	0.065036	0.686043	610	0
MORF4L1	5	0.064951	0.065036	0.686043	611	0
ENSSSCG00000008061	5	0.064951	0.065036	0.686043	612	0
ENSSSCG00000031202	5	0.064951	0.065036	0.686043	613	0
ENSSSCG00000010214	5	0.064951	0.065036	0.686043	614	0
CDC23	5	0.064951	0.065036	0.686043	615	0
TTC27	5	0.064951	0.065036	0.686043	616	0
NOP10	5	0.064951	0.065036	0.686043	617	0
POLR3A	5	0.064951	0.065036	0.686043	618	0
SNRPF	5	0.064951	0.065036	0.686043	619	0
TAF1D	5	0.064951	0.065036	0.686043	620	0
TIGAR	5	0.064951	0.065036	0.686043	621	0
SAE1	5	0.064951	0.065036	0.686043	622	0
XPO1	5	0.064951	0.065036	0.686043	623	0
CDC73	5	0.064951	0.065036	0.686043	624	0
ENSSSCG00000014688	5	0.064951	0.065036	0.686043	625	0
GEMIN5	5	0.064951	0.065036	0.686043	626	0
PSMA4	5	0.064951	0.065036	0.686043	627	0
ENSSSCG00000031252	5	0.064951	0.065036	0.686043	628	0
EXOSC4	5	0.064951	0.065036	0.686043	629	0
FBXO5	5	0.064951	0.065036	0.686043	630	0
ENSSSCG00000032972	5	0.064951	0.065036	0.686043	631	0
PSMA7	5	0.064951	0.065036	0.686043	632	0
ACSF2	5	0.064951	0.065036	0.686043	633	0
MED4	5	0.064951	0.065036	0.686043	634	0
ENSSSCG00000038000	5	0.064951	0.065036	0.686043	635	0
RAD54L2	5	0.064951	0.065036	0.686043	636	0
CSNK1A1	5	0.064951	0.065036	0.686043	637	0
ENSSSCG00000014828	5	0.064951	0.065036	0.686043	638	0
C5orf51	5	0.064951	0.065036	0.686043	639	0
ENSSSCG00000032667	5	0.064951	0.065036	0.686043	640	0
RACK1	5	0.064951	0.065036	0.686043	641	0
TRAIP	5	0.064951	0.065036	0.686043	642	0
ENSSSCG00000033901	1	0.068018	0.06808	0.686043	643	0
ENSSSCG00000006665	1	0.068018	0.06808	0.686043	644	0
ENSSSCG00000027573	1	0.068018	0.06808	0.686043	645	0
ENSSSCG00000037214	1	0.068018	0.06808	0.686043	646	0
ENSSSCG00000034794	1	0.068018	0.06808	0.686043	647	0
ENSSSCG00000011567	1	0.068018	0.06808	0.686043	648	0
RPS13	1	0.068018	0.06808	0.686043	649	0
ENSSSCG00000035350	3	0.07162	0.071516	0.686043	650	0
RPL37	2	0.076239	0.076116	0.686043	651	0
OSGEP	2	0.076239	0.076116	0.686043	652	0
ENSSSCG00000033747	2	0.076239	0.076116	0.686043	653	0
ENSSSCG00000010103	2	0.076239	0.076116	0.686043	654	0
RPL23	2	0.076239	0.076116	0.686043	655	0
ENSSSCG00000035391	2	0.076239	0.076116	0.686043	656	0
ENSSSCG00000036988	2	0.076239	0.076116	0.686043	657	0
CKAP5	2	0.076239	0.076116	0.686043	658	0
SMU1	2	0.076239	0.076116	0.686043	659	0
EEF2	2	0.076239	0.076116	0.686043	660	0
ENSSSCG00000037274	2	0.076239	0.076116	0.686043	661	0
ENSSSCG00000039132	2	0.076239	0.076116	0.686043	662	0
RRM1	2	0.076239	0.076116	0.686043	663	0
EXOSC7	2	0.076239	0.076116	0.686043	664	0
RBX1	6	0.077425	0.077596	0.686043	665	0
SLC7A6OS	6	0.077425	0.077596	0.686043	666	0
SLC7A5	6	0.077425	0.077596	0.686043	667	0
ECD	6	0.077425	0.077596	0.686043	668	0
MTX1	6	0.077425	0.077596	0.686043	669	0
ENSSSCG00000040079	6	0.077425	0.077596	0.686043	670	0
ENSSSCG00000011329	6	0.077425	0.077596	0.686043	671	0
LRR1	6	0.077425	0.077596	0.686043	672	0
ENSSSCG00000012886	6	0.077425	0.077596	0.686043	673	0
MAT2A	6	0.077425	0.077596	0.686043	674	0
ENSSSCG00000033909	6	0.077425	0.077596	0.686043	675	0
ENSSSCG00000029857	6	0.077425	0.077596	0.686043	676	0
OSBP	6	0.077425	0.077596	0.686043	677	0
ENSSSCG00000039806	6	0.077425	0.077596	0.686043	678	0
GTF2A1	6	0.077425	0.077596	0.686043	679	0
SUPT6H	6	0.077425	0.077596	0.686043	680	0
BIRC5	6	0.077425	0.077596	0.686043	681	0
ENSSSCG00000015217	6	0.077425	0.077596	0.686043	682	0
GINS4	6	0.077425	0.077596	0.686043	683	0
LAS1L	6	0.077425	0.077596	0.686043	684	0
ESF1	6	0.077425	0.077596	0.686043	685	0
ENSSSCG00000040889	6	0.077425	0.077596	0.686043	686	0
ENSSSCG00000023792	6	0.077425	0.077596	0.686043	687	0
ENSSSCG00000024419	6	0.077425	0.077596	0.686043	688	0
ENSSSCG00000030930	6	0.077425	0.077596	0.686043	689	0
PSMB6	6	0.077425	0.077596	0.686043	690	0
MVB12B	6	0.077425	0.077596	0.686043	691	0
RAD21	6	0.077425	0.077596	0.686043	692	0
SF1	6	0.077425	0.077596	0.686043	693	0
FGF23	6	0.077425	0.077596	0.686043	694	0
CRB3	6	0.077425	0.077596	0.686043	695	0
NFYB	6	0.077425	0.077596	0.686043	696	0
TOP1	6	0.077425	0.077596	0.686043	697	0
TERF2	6	0.077425	0.077596	0.686043	698	0
TAF7	6	0.077425	0.077596	0.686043	699	0
MAPK9	6	0.077425	0.077596	0.686043	700	0
ENSSSCG00000033987	6	0.077425	0.077596	0.686043	701	0
NMD3	6	0.077425	0.077596	0.686043	702	0
DPAGT1	6	0.077425	0.077596	0.686043	703	0
NOC4L	6	0.077425	0.077596	0.686043	704	0
INTS6	6	0.077425	0.077596	0.686043	705	0
ALG14	6	0.077425	0.077596	0.686043	706	0
WDR1	6	0.077425	0.077596	0.686043	707	0
PELP1	6	0.077425	0.077596	0.686043	708	0
TANGO6	6	0.077425	0.077596	0.686043	709	0
WDR18	6	0.077425	0.077596	0.686043	710	0
FTSJ3	6	0.077425	0.077596	0.686043	711	0
MAD2L1	6	0.077425	0.077596	0.686043	712	0
CENPH	6	0.077425	0.077596	0.686043	713	0
DYNLRB1	6	0.077425	0.077596	0.686043	714	0
USP5	6	0.077425	0.077596	0.686043	715	0
ENSSSCG00000005241	6	0.077425	0.077596	0.686043	716	0
ENSSSCG00000035587	6	0.077425	0.077596	0.686043	717	0
AP1S2	6	0.077425	0.077596	0.686043	718	0
TAF6	6	0.077425	0.077596	0.686043	719	0
WNT3	6	0.077425	0.077596	0.686043	720	0
USP39	6	0.077425	0.077596	0.686043	721	0
ENSSSCG00000034256	6	0.077425	0.077596	0.686043	722	0
ENSSSCG00000034448	6	0.077425	0.077596	0.686043	723	0
TXNL4B	6	0.077425	0.077596	0.686043	724	0
TSR1	6	0.077425	0.077596	0.686043	725	0
TAF8	6	0.077425	0.077596	0.686043	726	0
NMU	6	0.077425	0.077596	0.686043	727	0
NARS	6	0.077425	0.077596	0.686043	728	0
IPO7	6	0.077425	0.077596	0.686043	729	0
YARS	6	0.077425	0.077596	0.686043	730	0
RGS12	6	0.077425	0.077596	0.686043	731	0
GTF3C4	6	0.077425	0.077596	0.686043	732	0
QSER1	6	0.077425	0.077596	0.686043	733	0
ENSSSCG00000002190	6	0.077425	0.077596	0.686043	734	0
BEX4	6	0.077425	0.077596	0.686043	735	0
ENSSSCG00000038145	6	0.077425	0.077596	0.686043	736	0
ENSSSCG00000010320	6	0.077425	0.077596	0.686043	737	0
ENSSSCG00000033790	6	0.077425	0.077596	0.686043	738	0
PDCD7	6	0.077425	0.077596	0.686043	739	0
SBNO1	6	0.077425	0.077596	0.686043	740	0
ENSSSCG00000036782	6	0.077425	0.077596	0.686043	741	0
ENSSSCG00000031278	6	0.077425	0.077596	0.686043	742	0
RRP36	6	0.077425	0.077596	0.686043	743	0
SEC13	6	0.077425	0.077596	0.686043	744	0
ENSSSCG00000021310	6	0.077425	0.077596	0.686043	745	0
UROD	6	0.077425	0.077596	0.686043	746	0
ENSSSCG00000040661	6	0.077425	0.077596	0.686043	747	0
ENSSSCG00000022864	6	0.077425	0.077596	0.686043	748	0
HIST1H2BA	6	0.077425	0.077596	0.686043	749	0
ENSSSCG00000007322	6	0.077425	0.077596	0.686043	750	0
VAPA	6	0.077425	0.077596	0.686043	751	0
CERK	6	0.077425	0.077596	0.686043	752	0
TNF	6	0.077425	0.077596	0.686043	753	0
ENSSSCG00000040700	6	0.077425	0.077596	0.686043	754	0
DDX49	6	0.077425	0.077596	0.686043	755	0
COPB2	6	0.077425	0.077596	0.686043	756	0
PPP1CC	6	0.077425	0.077596	0.686043	757	0
ENY2	6	0.077425	0.077596	0.686043	758	0
SS18L2	6	0.077425	0.077596	0.686043	759	0
BRF2	6	0.077425	0.077596	0.686043	760	0
NAA50	6	0.077425	0.077596	0.686043	761	0
KIF23	6	0.077425	0.077596	0.686043	762	0
NIP7	6	0.077425	0.077596	0.686043	763	0
ENSSSCG00000031902	6	0.077425	0.077596	0.686043	764	0
POLR2G	6	0.077425	0.077596	0.686043	765	0
NAA20	6	0.077425	0.077596	0.686043	766	0
HMGCS1	6	0.077425	0.077596	0.686043	767	0
ELP6	6	0.077425	0.077596	0.686043	768	0
ENSSSCG00000011234	6	0.077425	0.077596	0.686043	769	0
RFC2	6	0.077425	0.077596	0.686043	770	0
PGAM1	6	0.077425	0.077596	0.686043	771	0
NTMT1	6	0.077425	0.077596	0.686043	772	0
RCL1	6	0.077425	0.077596	0.686043	773	0
PCYT1A	6	0.077425	0.077596	0.686043	774	0
POLR3C	6	0.077425	0.077596	0.686043	775	0
MASTL	6	0.077425	0.077596	0.686043	776	0
CMPK1	6	0.077425	0.077596	0.686043	777	0
DCAF1	6	0.077425	0.077596	0.686043	778	0
POU2F1	6	0.077425	0.077596	0.686043	779	0
ZFAND2A	6	0.077425	0.077596	0.686043	780	0
POLR1C	6	0.077425	0.077596	0.686043	781	0
ENSSSCG00000039249	6	0.077425	0.077596	0.686043	782	0
ENSSSCG00000034533	6	0.077425	0.077596	0.686043	783	0
DHPS	6	0.077425	0.077596	0.686043	784	0
ENSSSCG00000036385	6	0.077425	0.077596	0.686043	785	0
CNOT2	6	0.077425	0.077596	0.686043	786	0
ARL2-SNX15	6	0.077425	0.077596	0.686043	787	0
DDOST	6	0.077425	0.077596	0.686043	788	0
ENSSSCG00000014075	6	0.077425	0.077596	0.686043	789	0
RPS11	6	0.077425	0.077596	0.686043	790	0
ANLN	6	0.077425	0.077596	0.686043	791	0
C2orf76	6	0.077425	0.077596	0.686043	792	0
CHAF1B	6	0.077425	0.077596	0.686043	793	0
ERCC2	6	0.077425	0.077596	0.686043	794	0
COPA	6	0.077425	0.077596	0.686043	795	0
INTS8	6	0.077425	0.077596	0.686043	796	0
ACAT2	6	0.077425	0.077596	0.686043	797	0
ENSSSCG00000032135	6	0.077425	0.077596	0.686043	798	0
ENSSSCG00000032066	6	0.077425	0.077596	0.686043	799	0
WDR12	6	0.077425	0.077596	0.686043	800	0
SHQ1	6	0.077425	0.077596	0.686043	801	0
WDR75	6	0.077425	0.077596	0.686043	802	0
EFL1	6	0.077425	0.077596	0.686043	803	0
ELP2	6	0.077425	0.077596	0.686043	804	0
HSPA14	6	0.077425	0.077596	0.686043	805	0
ENSSSCG00000030183	6	0.077425	0.077596	0.686043	806	0
SRSF1	6	0.077425	0.077596	0.686043	807	0
NKAP	6	0.077425	0.077596	0.686043	808	0
LSM7	6	0.077425	0.077596	0.686043	809	0
ENSSSCG00000028663	6	0.077425	0.077596	0.686043	810	0
SART1	6	0.077425	0.077596	0.686043	811	0
SSBP4	6	0.077425	0.077596	0.686043	812	0
DDX52	6	0.077425	0.077596	0.686043	813	0
GNB1L	6	0.077425	0.077596	0.686043	814	0
TSR3	6	0.077425	0.077596	0.686043	815	0
IQSEC1	6	0.077425	0.077596	0.686043	816	0
ENSSSCG00000034826	6	0.077425	0.077596	0.686043	817	0
TONSL	6	0.077425	0.077596	0.686043	818	0
EXOSC3	6	0.077425	0.077596	0.686043	819	0
INTS9	6	0.077425	0.077596	0.686043	820	0
RBM17	6	0.077425	0.077596	0.686043	821	0
ENSSSCG00000033478	6	0.077425	0.077596	0.686043	822	0
RAE1	6	0.077425	0.077596	0.686043	823	0
ENSSSCG00000006260	6	0.077425	0.077596	0.686043	824	0
ENSSSCG00000031931	1	0.083052	0.08308	0.686043	825	0
DDX54	7	0.089734	0.089798	0.686043	826	0
ENSSSCG00000004766	7	0.089734	0.089798	0.686043	827	0
ENSSSCG00000038418	7	0.089734	0.089798	0.686043	828	0
GRID1	7	0.089734	0.089798	0.686043	829	0
NUP160	7	0.089734	0.089798	0.686043	830	0
ENSSSCG00000036329	7	0.089734	0.089798	0.686043	831	0
ENSSSCG00000028420	7	0.089734	0.089798	0.686043	832	0
INMT	7	0.089734	0.089798	0.686043	833	0
KIAA0232	7	0.089734	0.089798	0.686043	834	0
NKX2-1	7	0.089734	0.089798	0.686043	835	0
ENSSSCG00000030621	7	0.089734	0.089798	0.686043	836	0
RBM28	7	0.089734	0.089798	0.686043	837	0
SMIM4	7	0.089734	0.089798	0.686043	838	0
ENSSSCG00000024117	7	0.089734	0.089798	0.686043	839	0
C1orf115	7	0.089734	0.089798	0.686043	840	0
ENSSSCG00000022358	7	0.089734	0.089798	0.686043	841	0
NEDD1	7	0.089734	0.089798	0.686043	842	0
FIP1L1	7	0.089734	0.089798	0.686043	843	0
EVA1A	7	0.089734	0.089798	0.686043	844	0
JMY	7	0.089734	0.089798	0.686043	845	0
ENSSSCG00000036281	7	0.089734	0.089798	0.686043	846	0
SLU7	7	0.089734	0.089798	0.686043	847	0
TAF11	7	0.089734	0.089798	0.686043	848	0
NOP14	7	0.089734	0.089798	0.686043	849	0
EIF4A3	7	0.089734	0.089798	0.686043	850	0
POLE	7	0.089734	0.089798	0.686043	851	0
TIMP2	7	0.089734	0.089798	0.686043	852	0
UTP4	7	0.089734	0.089798	0.686043	853	0
NUPR2	7	0.089734	0.089798	0.686043	854	0
SAMM50	7	0.089734	0.089798	0.686043	855	0
CHMP2A	7	0.089734	0.089798	0.686043	856	0
MZB1	7	0.089734	0.089798	0.686043	857	0
KNSTRN	7	0.089734	0.089798	0.686043	858	0
ENSSSCG00000021631	7	0.089734	0.089798	0.686043	859	0
ENSSSCG00000007919	7	0.089734	0.089798	0.686043	860	0
RFC4	7	0.089734	0.089798	0.686043	861	0
ENSSSCG00000016597	7	0.089734	0.089798	0.686043	862	0
CENPL	7	0.089734	0.089798	0.686043	863	0
BUB1B	7	0.089734	0.089798	0.686043	864	0
IRF2BP2	7	0.089734	0.089798	0.686043	865	0
IPO9	7	0.089734	0.089798	0.686043	866	0
MBD3	7	0.089734	0.089798	0.686043	867	0
C1orf189	7	0.089734	0.089798	0.686043	868	0
MACROD1	7	0.089734	0.089798	0.686043	869	0
DARS	7	0.089734	0.089798	0.686043	870	0
ATXN10	7	0.089734	0.089798	0.686043	871	0
EPGN	7	0.089734	0.089798	0.686043	872	0
MRPS34	7	0.089734	0.089798	0.686043	873	0
ENSSSCG00000007178	7	0.089734	0.089798	0.686043	874	0
MRPS18C	7	0.089734	0.089798	0.686043	875	0
PPBP	7	0.089734	0.089798	0.686043	876	0
LSM6	7	0.089734	0.089798	0.686043	877	0
ENSSSCG00000036388	7	0.089734	0.089798	0.686043	878	0
COPS2	7	0.089734	0.089798	0.686043	879	0
ENSSSCG00000036302	7	0.089734	0.089798	0.686043	880	0
ENSSSCG00000034908	7	0.089734	0.089798	0.686043	881	0
PTH2	7	0.089734	0.089798	0.686043	882	0
HECTD2	7	0.089734	0.089798	0.686043	883	0
PCP2	7	0.089734	0.089798	0.686043	884	0
ENSSSCG00000005768	7	0.089734	0.089798	0.686043	885	0
METTL14	7	0.089734	0.089798	0.686043	886	0
ENSSSCG00000037518	7	0.089734	0.089798	0.686043	887	0
ENSSSCG00000002505	7	0.089734	0.089798	0.686043	888	0
ERG28	7	0.089734	0.089798	0.686043	889	0
RGS18	7	0.089734	0.089798	0.686043	890	0
ENSSSCG00000034696	7	0.089734	0.089798	0.686043	891	0
DEPDC1B	7	0.089734	0.089798	0.686043	892	0
ENSSSCG00000036097	7	0.089734	0.089798	0.686043	893	0
PRELID1	7	0.089734	0.089798	0.686043	894	0
ENSSSCG00000033404	7	0.089734	0.089798	0.686043	895	0
ZNF792	7	0.089734	0.089798	0.686043	896	0
PEX5L	7	0.089734	0.089798	0.686043	897	0
EPHB3	7	0.089734	0.089798	0.686043	898	0
ENSSSCG00000001541	7	0.089734	0.089798	0.686043	899	0
MED20	7	0.089734	0.089798	0.686043	900	0
MED6	7	0.089734	0.089798	0.686043	901	0
MRPL55	7	0.089734	0.089798	0.686043	902	0
ENSSSCG00000036529	7	0.089734	0.089798	0.686043	903	0
MCMBP	7	0.089734	0.089798	0.686043	904	0
PFKFB3	7	0.089734	0.089798	0.686043	905	0
ENSSSCG00000016949	7	0.089734	0.089798	0.686043	906	0
GADD45B	7	0.089734	0.089798	0.686043	907	0
SASS6	7	0.089734	0.089798	0.686043	908	0
ENSSSCG00000002938	7	0.089734	0.089798	0.686043	909	0
EIF3A	7	0.089734	0.089798	0.686043	910	0
DDHD2	7	0.089734	0.089798	0.686043	911	0
GUCA2B	7	0.089734	0.089798	0.686043	912	0
HNRNPLL	7	0.089734	0.089798	0.686043	913	0
ENSSSCG00000021492	7	0.089734	0.089798	0.686043	914	0
TIMM22	7	0.089734	0.089798	0.686043	915	0
ARHGAP26	7	0.089734	0.089798	0.686043	916	0
NAA10	7	0.089734	0.089798	0.686043	917	0
FANCA	7	0.089734	0.089798	0.686043	918	0
ENSSSCG00000006704	7	0.089734	0.089798	0.686043	919	0
TOP3A	7	0.089734	0.089798	0.686043	920	0
ENSSSCG00000036685	7	0.089734	0.089798	0.686043	921	0
PCBD1	7	0.089734	0.089798	0.686043	922	0
ACTR6	7	0.089734	0.089798	0.686043	923	0
ENSSSCG00000038445	7	0.089734	0.089798	0.686043	924	0
EIF3J	7	0.089734	0.089798	0.686043	925	0
SPDL1	7	0.089734	0.089798	0.686043	926	0
ENSSSCG00000027974	7	0.089734	0.089798	0.686043	927	0
DNAJC11	7	0.089734	0.089798	0.686043	928	0
ENSSSCG00000035886	7	0.089734	0.089798	0.686043	929	0
DNMT1	7	0.089734	0.089798	0.686043	930	0
WDHD1	7	0.089734	0.089798	0.686043	931	0
DDX59	7	0.089734	0.089798	0.686043	932	0
LGR4	7	0.089734	0.089798	0.686043	933	0
CHMP4B	7	0.089734	0.089798	0.686043	934	0
TRNT1	7	0.089734	0.089798	0.686043	935	0
TIMELESS	7	0.089734	0.089798	0.686043	936	0
AGAP1	7	0.089734	0.089798	0.686043	937	0
JPT2	7	0.089734	0.089798	0.686043	938	0
ENSSSCG00000028461	7	0.089734	0.089798	0.686043	939	0
SF3B5	7	0.089734	0.089798	0.686043	940	0
CHCHD4	7	0.089734	0.089798	0.686043	941	0
SUSD6	7	0.089734	0.089798	0.686043	942	0
PCID2	7	0.089734	0.089798	0.686043	943	0
CNN2	7	0.089734	0.089798	0.686043	944	0
ENSSSCG00000039612	7	0.089734	0.089798	0.686043	945	0
ENSSSCG00000032038	7	0.089734	0.089798	0.686043	946	0
PCDH12	7	0.089734	0.089798	0.686043	947	0
INHBC	7	0.089734	0.089798	0.686043	948	0
PRIM1	7	0.089734	0.089798	0.686043	949	0
ENSSSCG00000007082	7	0.089734	0.089798	0.686043	950	0
ATP1A1	7	0.089734	0.089798	0.686043	951	0
DOLK	7	0.089734	0.089798	0.686043	952	0
ABT1	7	0.089734	0.089798	0.686043	953	0
ENSSSCG00000032866	7	0.089734	0.089798	0.686043	954	0
ANKS6	7	0.089734	0.089798	0.686043	955	0
COPS6	7	0.089734	0.089798	0.686043	956	0
RPA2	7	0.089734	0.089798	0.686043	957	0
SMC6	7	0.089734	0.089798	0.686043	958	0
PSMA3	7	0.089734	0.089798	0.686043	959	0
ENSSSCG00000039107	7	0.089734	0.089798	0.686043	960	0
ORC4	7	0.089734	0.089798	0.686043	961	0
EIF3D	7	0.089734	0.089798	0.686043	962	0
ENSSSCG00000038926	7	0.089734	0.089798	0.686043	963	0
OGT	7	0.089734	0.089798	0.686043	964	0
ENSSSCG00000035728	7	0.089734	0.089798	0.686043	965	0
IQCF5	7	0.089734	0.089798	0.686043	966	0
ILF2	7	0.089734	0.089798	0.686043	967	0
ENSSSCG00000033994	7	0.089734	0.089798	0.686043	968	0
ENSSSCG00000016263	7	0.089734	0.089798	0.686043	969	0
WASHC4	7	0.089734	0.089798	0.686043	970	0
ENSSSCG00000009285	7	0.089734	0.089798	0.686043	971	0
LIN52	7	0.089734	0.089798	0.686043	972	0
RAB29	7	0.089734	0.089798	0.686043	973	0
CDCA3	7	0.089734	0.089798	0.686043	974	0
DTL	7	0.089734	0.089798	0.686043	975	0
UTP6	7	0.089734	0.089798	0.686043	976	0
NADK	7	0.089734	0.089798	0.686043	977	0
ENSSSCG00000017065	7	0.089734	0.089798	0.686043	978	0
SLC25A35	7	0.089734	0.089798	0.686043	979	0
ENSSSCG00000038409	7	0.089734	0.089798	0.686043	980	0
ENSSSCG00000033460	7	0.089734	0.089798	0.686043	981	0
NKX1-1	7	0.089734	0.089798	0.686043	982	0
WNT6	7	0.089734	0.089798	0.686043	983	0
PPP4C	7	0.089734	0.089798	0.686043	984	0
ATP5IF1	7	0.089734	0.089798	0.686043	985	0
PRPF4	7	0.089734	0.089798	0.686043	986	0
CCNI	7	0.089734	0.089798	0.686043	987	0
SWAP70	7	0.089734	0.089798	0.686043	988	0
BAHD1	7	0.089734	0.089798	0.686043	989	0
TCEA2	7	0.089734	0.089798	0.686043	990	0
SYVN1	7	0.089734	0.089798	0.686043	991	0
DHX30	7	0.089734	0.089798	0.686043	992	0
MED21	7	0.089734	0.089798	0.686043	993	0
ENSSSCG00000028097	7	0.089734	0.089798	0.686043	994	0
CCDC198	7	0.089734	0.089798	0.686043	995	0
ENSSSCG00000038829	7	0.089734	0.089798	0.686043	996	0
IMPDH1	7	0.089734	0.089798	0.686043	997	0
ENSSSCG00000036997	7	0.089734	0.089798	0.686043	998	0
PCBP1	7	0.089734	0.089798	0.686043	999	0
BYSL	7	0.089734	0.089798	0.686043	1000	0
TWISTNB	7	0.089734	0.089798	0.686043	1001	0
RRP1	7	0.089734	0.089798	0.686043	1002	0
CD79B	7	0.089734	0.089798	0.686043	1003	0
APOC4	7	0.089734	0.089798	0.686043	1004	0
SIRT1	7	0.089734	0.089798	0.686043	1005	0
TSPAN1	7	0.089734	0.089798	0.686043	1006	0
ENSSSCG00000020870	7	0.089734	0.089798	0.686043	1007	0
CNTD2	7	0.089734	0.089798	0.686043	1008	0
POLE2	7	0.089734	0.089798	0.686043	1009	0
SST	7	0.089734	0.089798	0.686043	1010	0
PTPRO	7	0.089734	0.089798	0.686043	1011	0
HOMEZ	7	0.089734	0.089798	0.686043	1012	0
AHSP	7	0.089734	0.089798	0.686043	1013	0
PMF1	7	0.089734	0.089798	0.686043	1014	0
PDCD11	7	0.089734	0.089798	0.686043	1015	0
VCP	7	0.089734	0.089798	0.686043	1016	0
ENSSSCG00000031919	7	0.089734	0.089798	0.686043	1017	0
ENSSSCG00000040827	7	0.089734	0.089798	0.686043	1018	0
ENSSSCG00000010099	7	0.089734	0.089798	0.686043	1019	0
POLR1A	7	0.089734	0.089798	0.686043	1020	0
SH2D3C	7	0.089734	0.089798	0.686043	1021	0
ITGA4	7	0.089734	0.089798	0.686043	1022	0
POP5	7	0.089734	0.089798	0.686043	1023	0
ENSSSCG00000032306	7	0.089734	0.089798	0.686043	1024	0
THAP11	7	0.089734	0.089798	0.686043	1025	0
ENSSSCG00000006409	7	0.089734	0.089798	0.686043	1026	0
ERICH5	7	0.089734	0.089798	0.686043	1027	0
ITFG2	7	0.089734	0.089798	0.686043	1028	0
ENSSSCG00000032314	7	0.089734	0.089798	0.686043	1029	0
OPCML	7	0.089734	0.089798	0.686043	1030	0
SLC25A13	7	0.089734	0.089798	0.686043	1031	0
C17orf62	7	0.089734	0.089798	0.686043	1032	0
ENSSSCG00000028385	7	0.089734	0.089798	0.686043	1033	0
KCNJ6	7	0.089734	0.089798	0.686043	1034	0
ENSSSCG00000031751	7	0.089734	0.089798	0.686043	1035	0
ENSSSCG00000033796	7	0.089734	0.089798	0.686043	1036	0
SMC2	7	0.089734	0.089798	0.686043	1037	0
UTP15	7	0.089734	0.089798	0.686043	1038	0
ENSSSCG00000026512	7	0.089734	0.089798	0.686043	1039	0
ENSSSCG00000035725	7	0.089734	0.089798	0.686043	1040	0
URI1	7	0.089734	0.089798	0.686043	1041	0
ASCL2	7	0.089734	0.089798	0.686043	1042	0
ENSSSCG00000040259	7	0.089734	0.089798	0.686043	1043	0
C15orf41	7	0.089734	0.089798	0.686043	1044	0
ENSSSCG00000035977	7	0.089734	0.089798	0.686043	1045	0
TMEM116	7	0.089734	0.089798	0.686043	1046	0
CYP7B1	7	0.089734	0.089798	0.686043	1047	0
SPATA3	7	0.089734	0.089798	0.686043	1048	0
LIMD2	7	0.089734	0.089798	0.686043	1049	0
SRP14	7	0.089734	0.089798	0.686043	1050	0
HYLS1	7	0.089734	0.089798	0.686043	1051	0
TOMM7	7	0.089734	0.089798	0.686043	1052	0
PDAP1	7	0.089734	0.089798	0.686043	1053	0
VPS37C	7	0.089734	0.089798	0.686043	1054	0
ENSSSCG00000031591	7	0.089734	0.089798	0.686043	1055	0
ENSSSCG00000038408	7	0.089734	0.089798	0.686043	1056	0
RBM42	7	0.089734	0.089798	0.686043	1057	0
ENSSSCG00000036540	7	0.089734	0.089798	0.686043	1058	0
ENSSSCG00000037185	7	0.089734	0.089798	0.686043	1059	0
U2AF2	7	0.089734	0.089798	0.686043	1060	0
ENSSSCG00000031194	7	0.089734	0.089798	0.686043	1061	0
WDR43	7	0.089734	0.089798	0.686043	1062	0
RGS14	7	0.089734	0.089798	0.686043	1063	0
THOC2	7	0.089734	0.089798	0.686043	1064	0
YIF1B	7	0.089734	0.089798	0.686043	1065	0
LAMTOR2	7	0.089734	0.089798	0.686043	1066	0
MTOR	7	0.089734	0.089798	0.686043	1067	0
VPS29	7	0.089734	0.089798	0.686043	1068	0
ENSSSCG00000031605	7	0.089734	0.089798	0.686043	1069	0
ENSSSCG00000034823	7	0.089734	0.089798	0.686043	1070	0
C1orf109	7	0.089734	0.089798	0.686043	1071	0
LMNA	7	0.089734	0.089798	0.686043	1072	0
ORC6	7	0.089734	0.089798	0.686043	1073	0
BRIX1	7	0.089734	0.089798	0.686043	1074	0
TRRAP	7	0.089734	0.089798	0.686043	1075	0
CNEP1R1	7	0.089734	0.089798	0.686043	1076	0
ENSSSCG00000032386	7	0.089734	0.089798	0.686043	1077	0
NAT8L	7	0.089734	0.089798	0.686043	1078	0
ENSSSCG00000040692	7	0.089734	0.089798	0.686043	1079	0
ARRDC2	7	0.089734	0.089798	0.686043	1080	0
ENSSSCG00000037020	7	0.089734	0.089798	0.686043	1081	0
GNB4	7	0.089734	0.089798	0.686043	1082	0
ENSSSCG00000034598	7	0.089734	0.089798	0.686043	1083	0
NUDT13	7	0.089734	0.089798	0.686043	1084	0
ENSSSCG00000035475	7	0.089734	0.089798	0.686043	1085	0
ADIRF	7	0.089734	0.089798	0.686043	1086	0
ENSSSCG00000039138	7	0.089734	0.089798	0.686043	1087	0
RHEB	7	0.089734	0.089798	0.686043	1088	0
NELFA	7	0.089734	0.089798	0.686043	1089	0
ELMO2	7	0.089734	0.089798	0.686043	1090	0
AAMP	7	0.089734	0.089798	0.686043	1091	0
TICRR	7	0.089734	0.089798	0.686043	1092	0
ENSSSCG00000038822	7	0.089734	0.089798	0.686043	1093	0
SF3B1	7	0.089734	0.089798	0.686043	1094	0
YIPF6	7	0.089734	0.089798	0.686043	1095	0
ZNHIT2	7	0.089734	0.089798	0.686043	1096	0
SDE2	7	0.089734	0.089798	0.686043	1097	0
C12orf29	7	0.089734	0.089798	0.686043	1098	0
FNDC10	7	0.089734	0.089798	0.686043	1099	0
ENSSSCG00000024363	7	0.089734	0.089798	0.686043	1100	0
MAK	7	0.089734	0.089798	0.686043	1101	0
SCT	7	0.089734	0.089798	0.686043	1102	0
GALNT1	7	0.089734	0.089798	0.686043	1103	0
ENSSSCG00000000073	7	0.089734	0.089798	0.686043	1104	0
ITGAV	7	0.089734	0.089798	0.686043	1105	0
UCN3	7	0.089734	0.089798	0.686043	1106	0
DUSP6	4	0.095062	0.094855	0.686043	1107	0
ENSSSCG00000036881	4	0.095167	0.094961	0.686043	1108	0
ENSSSCG00000034234	4	0.095883	0.095664	0.686043	1109	0
ENSSSCG00000039544	1	0.098924	0.098956	0.686043	1110	0
ENSSSCG00000034394	1	0.098924	0.098956	0.686043	1111	0
ENSSSCG00000034819	1	0.098924	0.098956	0.686043	1112	0
ENSSSCG00000014643	1	0.098924	0.098956	0.686043	1113	0
ENSSSCG00000033775	1	0.098924	0.098956	0.686043	1114	0
ENSSSCG00000040547	1	0.098924	0.098956	0.686043	1115	0
UTP3	8	0.10188	0.10199	0.686043	1116	0
ENSSSCG00000014096	8	0.10188	0.10199	0.686043	1117	0
PROP1	8	0.10188	0.10199	0.686043	1118	0
ENSSSCG00000023560	8	0.10188	0.10199	0.686043	1119	0
CCDC59	8	0.10188	0.10199	0.686043	1120	0
PDIA3	8	0.10188	0.10199	0.686043	1121	0
RANBP9	8	0.10188	0.10199	0.686043	1122	0
NRIP2	8	0.10188	0.10199	0.686043	1123	0
MFAP3L	8	0.10188	0.10199	0.686043	1124	0
PWP1	8	0.10188	0.10199	0.686043	1125	0
RBM39	8	0.10188	0.10199	0.686043	1126	0
ISOC2	8	0.10188	0.10199	0.686043	1127	0
CD86	8	0.10188	0.10199	0.686043	1128	0
NCMAP	8	0.10188	0.10199	0.686043	1129	0
TRAFD1	8	0.10188	0.10199	0.686043	1130	0
NCAPG2	8	0.10188	0.10199	0.686043	1131	0
ENSSSCG00000035232	8	0.10188	0.10199	0.686043	1132	0
ENSSSCG00000032545	8	0.10188	0.10199	0.686043	1133	0
SMIM18	8	0.10188	0.10199	0.686043	1134	0
KIF22	8	0.10188	0.10199	0.686043	1135	0
ENSSSCG00000039082	8	0.10188	0.10199	0.686043	1136	0
POP4	8	0.10188	0.10199	0.686043	1137	0
ENSSSCG00000031809	8	0.10188	0.10199	0.686043	1138	0
OAF	8	0.10188	0.10199	0.686043	1139	0
NFATC3	8	0.10188	0.10199	0.686043	1140	0
PARVB	8	0.10188	0.10199	0.686043	1141	0
PARVA	8	0.10188	0.10199	0.686043	1142	0
PALM2	8	0.10188	0.10199	0.686043	1143	0
PIWIL2	8	0.10188	0.10199	0.686043	1144	0
BCAR1	8	0.10188	0.10199	0.686043	1145	0
MEPCE	8	0.10188	0.10199	0.686043	1146	0
KCNK5	8	0.10188	0.10199	0.686043	1147	0
ENSSSCG00000000484	8	0.10188	0.10199	0.686043	1148	0
CCNJL	8	0.10188	0.10199	0.686043	1149	0
HAUS8	8	0.10188	0.10199	0.686043	1150	0
ENSSSCG00000040861	8	0.10188	0.10199	0.686043	1151	0
ACADSB	8	0.10188	0.10199	0.686043	1152	0
IDH2	8	0.10188	0.10199	0.686043	1153	0
SAMD13	8	0.10188	0.10199	0.686043	1154	0
ENSSSCG00000022657	8	0.10188	0.10199	0.686043	1155	0
ERGIC1	8	0.10188	0.10199	0.686043	1156	0
ENSSSCG00000014896	8	0.10188	0.10199	0.686043	1157	0
GRWD1	8	0.10188	0.10199	0.686043	1158	0
ENSSSCG00000011945	8	0.10188	0.10199	0.686043	1159	0
ENSSSCG00000034739	8	0.10188	0.10199	0.686043	1160	0
RAMP2	8	0.10188	0.10199	0.686043	1161	0
ENSSSCG00000009599	8	0.10188	0.10199	0.686043	1162	0
CD2BP2	8	0.10188	0.10199	0.686043	1163	0
WDR25	8	0.10188	0.10199	0.686043	1164	0
ENSSSCG00000007053	8	0.10188	0.10199	0.686043	1165	0
ENSSSCG00000032533	8	0.10188	0.10199	0.686043	1166	0
ENSSSCG00000034803	8	0.10188	0.10199	0.686043	1167	0
MED12	8	0.10188	0.10199	0.686043	1168	0
ENSSSCG00000038550	8	0.10188	0.10199	0.686043	1169	0
NOC2L	8	0.10188	0.10199	0.686043	1170	0
PLEKHS1	8	0.10188	0.10199	0.686043	1171	0
TRIM37	8	0.10188	0.10199	0.686043	1172	0
KDF1	8	0.10188	0.10199	0.686043	1173	0
UXS1	8	0.10188	0.10199	0.686043	1174	0
TTI1	8	0.10188	0.10199	0.686043	1175	0
ENSSSCG00000006531	8	0.10188	0.10199	0.686043	1176	0
TREH	8	0.10188	0.10199	0.686043	1177	0
HBB	8	0.10188	0.10199	0.686043	1178	0
TAC3	8	0.10188	0.10199	0.686043	1179	0
DMRTA1	8	0.10188	0.10199	0.686043	1180	0
SRSF11	8	0.10188	0.10199	0.686043	1181	0
ENSSSCG00000021271	8	0.10188	0.10199	0.686043	1182	0
ENSSSCG00000031225	8	0.10188	0.10199	0.686043	1183	0
CLEC12B	8	0.10188	0.10199	0.686043	1184	0
LENG1	8	0.10188	0.10199	0.686043	1185	0
RNF152	8	0.10188	0.10199	0.686043	1186	0
ENSSSCG00000035692	8	0.10188	0.10199	0.686043	1187	0
GFM1	8	0.10188	0.10199	0.686043	1188	0
FBXO17	8	0.10188	0.10199	0.686043	1189	0
ZNF789	8	0.10188	0.10199	0.686043	1190	0
ENSSSCG00000036113	8	0.10188	0.10199	0.686043	1191	0
NCAPG	8	0.10188	0.10199	0.686043	1192	0
GNG10	8	0.10188	0.10199	0.686043	1193	0
C1QTNF7	8	0.10188	0.10199	0.686043	1194	0
ENSSSCG00000030015	8	0.10188	0.10199	0.686043	1195	0
C11orf42	8	0.10188	0.10199	0.686043	1196	0
PPP1R1A	8	0.10188	0.10199	0.686043	1197	0
ENSSSCG00000028369	8	0.10188	0.10199	0.686043	1198	0
TM7SF3	8	0.10188	0.10199	0.686043	1199	0
GAD2	8	0.10188	0.10199	0.686043	1200	0
MED10	8	0.10188	0.10199	0.686043	1201	0
WASL	8	0.10188	0.10199	0.686043	1202	0
MZT1	8	0.10188	0.10199	0.686043	1203	0
ENSSSCG00000038448	8	0.10188	0.10199	0.686043	1204	0
RPL5	8	0.10188	0.10199	0.686043	1205	0
CADM4	8	0.10188	0.10199	0.686043	1206	0
ENSSSCG00000039484	8	0.10188	0.10199	0.686043	1207	0
WFDC10A	8	0.10188	0.10199	0.686043	1208	0
ENSSSCG00000032273	8	0.10188	0.10199	0.686043	1209	0
ENSSSCG00000013046	8	0.10188	0.10199	0.686043	1210	0
MAU2	8	0.10188	0.10199	0.686043	1211	0
ATP6V0D1	8	0.10188	0.10199	0.686043	1212	0
PAK1IP1	8	0.10188	0.10199	0.686043	1213	0
SRXN1	8	0.10188	0.10199	0.686043	1214	0
ENSSSCG00000037940	8	0.10188	0.10199	0.686043	1215	0
GPN1	8	0.10188	0.10199	0.686043	1216	0
EEF1A1	8	0.10188	0.10199	0.686043	1217	0
CCT4	8	0.10188	0.10199	0.686043	1218	0
HMGCR	8	0.10188	0.10199	0.686043	1219	0
CNNM2	8	0.10188	0.10199	0.686043	1220	0
ALKAL1	8	0.10188	0.10199	0.686043	1221	0
EFS	8	0.10188	0.10199	0.686043	1222	0
LTC4S	8	0.10188	0.10199	0.686043	1223	0
ZNF684	8	0.10188	0.10199	0.686043	1224	0
NR2F2	8	0.10188	0.10199	0.686043	1225	0
ENSSSCG00000026354	8	0.10188	0.10199	0.686043	1226	0
NUDCD2	8	0.10188	0.10199	0.686043	1227	0
ENSSSCG00000035955	8	0.10188	0.10199	0.686043	1228	0
GAS6	8	0.10188	0.10199	0.686043	1229	0
ENSSSCG00000030594	8	0.10188	0.10199	0.686043	1230	0
DONSON	8	0.10188	0.10199	0.686043	1231	0
FOXA3	8	0.10188	0.10199	0.686043	1232	0
EMC1	8	0.10188	0.10199	0.686043	1233	0
ENSSSCG00000037329	8	0.10188	0.10199	0.686043	1234	0
ENSSSCG00000031543	8	0.10188	0.10199	0.686043	1235	0
ENSSSCG00000033686	8	0.10188	0.10199	0.686043	1236	0
ENSSSCG00000031086	8	0.10188	0.10199	0.686043	1237	0
ENSSSCG00000040436	8	0.10188	0.10199	0.686043	1238	0
ENSSSCG00000033825	8	0.10188	0.10199	0.686043	1239	0
SAP30BP	8	0.10188	0.10199	0.686043	1240	0
MAGEF1	8	0.10188	0.10199	0.686043	1241	0
SNW1	8	0.10188	0.10199	0.686043	1242	0
UBE2C	8	0.10188	0.10199	0.686043	1243	0
ENSSSCG00000026287	8	0.10188	0.10199	0.686043	1244	0
TCTN2	8	0.10188	0.10199	0.686043	1245	0
ENSSSCG00000038813	8	0.10188	0.10199	0.686043	1246	0
PSMB1	8	0.10188	0.10199	0.686043	1247	0
ENSSSCG00000040340	8	0.10188	0.10199	0.686043	1248	0
DST	8	0.10188	0.10199	0.686043	1249	0
PDP1	8	0.10188	0.10199	0.686043	1250	0
DHRS7B	8	0.10188	0.10199	0.686043	1251	0
C16orf74	8	0.10188	0.10199	0.686043	1252	0
TMEM43	8	0.10188	0.10199	0.686043	1253	0
EFNA1	8	0.10188	0.10199	0.686043	1254	0
ENSSSCG00000039879	8	0.10188	0.10199	0.686043	1255	0
ENSSSCG00000038773	8	0.10188	0.10199	0.686043	1256	0
ELAC2	8	0.10188	0.10199	0.686043	1257	0
TRIM54	8	0.10188	0.10199	0.686043	1258	0
ENSSSCG00000040659	8	0.10188	0.10199	0.686043	1259	0
SAFB	8	0.10188	0.10199	0.686043	1260	0
ENSSSCG00000031735	8	0.10188	0.10199	0.686043	1261	0
ENSSSCG00000022773	8	0.10188	0.10199	0.686043	1262	0
PSME3	8	0.10188	0.10199	0.686043	1263	0
PET100	8	0.10188	0.10199	0.686043	1264	0
ENSSSCG00000022295	8	0.10188	0.10199	0.686043	1265	0
ENSSSCG00000013696	8	0.10188	0.10199	0.686043	1266	0
ENSSSCG00000034133	8	0.10188	0.10199	0.686043	1267	0
ZFYVE9	8	0.10188	0.10199	0.686043	1268	0
DOK2	8	0.10188	0.10199	0.686043	1269	0
CBR1	8	0.10188	0.10199	0.686043	1270	0
ENSSSCG00000003746	8	0.10188	0.10199	0.686043	1271	0
COG4	8	0.10188	0.10199	0.686043	1272	0
ENSSSCG00000037785	8	0.10188	0.10199	0.686043	1273	0
RBPMS2	8	0.10188	0.10199	0.686043	1274	0
PPP2R3C	8	0.10188	0.10199	0.686043	1275	0
CAPS	8	0.10188	0.10199	0.686043	1276	0
MND1	8	0.10188	0.10199	0.686043	1277	0
ENSSSCG00000035094	8	0.10188	0.10199	0.686043	1278	0
B3GAT3	8	0.10188	0.10199	0.686043	1279	0
KISS1	8	0.10188	0.10199	0.686043	1280	0
TBX5	8	0.10188	0.10199	0.686043	1281	0
APLF	8	0.10188	0.10199	0.686043	1282	0
ENSSSCG00000035855	8	0.10188	0.10199	0.686043	1283	0
ENSSSCG00000039069	8	0.10188	0.10199	0.686043	1284	0
ENO1	8	0.10188	0.10199	0.686043	1285	0
ERBB2	8	0.10188	0.10199	0.686043	1286	0
NAA25	8	0.10188	0.10199	0.686043	1287	0
FBL	8	0.10188	0.10199	0.686043	1288	0
GDNF	8	0.10188	0.10199	0.686043	1289	0
USPL1	8	0.10188	0.10199	0.686043	1290	0
PPP1R7	8	0.10188	0.10199	0.686043	1291	0
ENSSSCG00000010764	8	0.10188	0.10199	0.686043	1292	0
ENSSSCG00000039328	8	0.10188	0.10199	0.686043	1293	0
DHDDS	8	0.10188	0.10199	0.686043	1294	0
ENSSSCG00000012640	8	0.10188	0.10199	0.686043	1295	0
ASXL1	8	0.10188	0.10199	0.686043	1296	0
NCAPD2	8	0.10188	0.10199	0.686043	1297	0
MRPS10	8	0.10188	0.10199	0.686043	1298	0
S1PR2	8	0.10188	0.10199	0.686043	1299	0
ENSSSCG00000040966	8	0.10188	0.10199	0.686043	1300	0
MTBP	8	0.10188	0.10199	0.686043	1301	0
MBOAT1	8	0.10188	0.10199	0.686043	1302	0
HAUS6	8	0.10188	0.10199	0.686043	1303	0
EEFSEC	8	0.10188	0.10199	0.686043	1304	0
ENSSSCG00000036473	8	0.10188	0.10199	0.686043	1305	0
DNAJC9	8	0.10188	0.10199	0.686043	1306	0
ENSSSCG00000038101	8	0.10188	0.10199	0.686043	1307	0
CRCP	8	0.10188	0.10199	0.686043	1308	0
PHAX	8	0.10188	0.10199	0.686043	1309	0
ENSSSCG00000034790	8	0.10188	0.10199	0.686043	1310	0
GNL2	8	0.10188	0.10199	0.686043	1311	0
ENSSSCG00000036487	8	0.10188	0.10199	0.686043	1312	0
MUL1	8	0.10188	0.10199	0.686043	1313	0
ENSSSCG00000011121	8	0.10188	0.10199	0.686043	1314	0
PRRG3	8	0.10188	0.10199	0.686043	1315	0
TFRC	8	0.10188	0.10199	0.686043	1316	0
FUOM	8	0.10188	0.10199	0.686043	1317	0
ENSSSCG00000028184	8	0.10188	0.10199	0.686043	1318	0
TSEN54	8	0.10188	0.10199	0.686043	1319	0
ENSSSCG00000024051	8	0.10188	0.10199	0.686043	1320	0
ENSSSCG00000040568	8	0.10188	0.10199	0.686043	1321	0
ENSSSCG00000015173	8	0.10188	0.10199	0.686043	1322	0
ENSSSCG00000006109	8	0.10188	0.10199	0.686043	1323	0
CABLES2	8	0.10188	0.10199	0.686043	1324	0
HEATR3	8	0.10188	0.10199	0.686043	1325	0
ALDH16A1	8	0.10188	0.10199	0.686043	1326	0
TERF1	8	0.10188	0.10199	0.686043	1327	0
DYRK2	8	0.10188	0.10199	0.686043	1328	0
PITX2	8	0.10188	0.10199	0.686043	1329	0
ANKLE2	8	0.10188	0.10199	0.686043	1330	0
FAM174B	8	0.10188	0.10199	0.686043	1331	0
ENSSSCG00000039646	8	0.10188	0.10199	0.686043	1332	0
MRPL37	8	0.10188	0.10199	0.686043	1333	0
LAMTOR1	8	0.10188	0.10199	0.686043	1334	0
ENSSSCG00000038295	8	0.10188	0.10199	0.686043	1335	0
CMTM4	8	0.10188	0.10199	0.686043	1336	0
P2RY11	8	0.10188	0.10199	0.686043	1337	0
MMS22L	8	0.10188	0.10199	0.686043	1338	0
ENSSSCG00000010788	8	0.10188	0.10199	0.686043	1339	0
ENSSSCG00000039383	8	0.10188	0.10199	0.686043	1340	0
ENSSSCG00000035656	8	0.10188	0.10199	0.686043	1341	0
ENSSSCG00000032324	8	0.10188	0.10199	0.686043	1342	0
BCAS2	8	0.10188	0.10199	0.686043	1343	0
ACP5	8	0.10188	0.10199	0.686043	1344	0
ENSSSCG00000032980	8	0.10188	0.10199	0.686043	1345	0
DDX20	8	0.10188	0.10199	0.686043	1346	0
ENSSSCG00000037908	8	0.10188	0.10199	0.686043	1347	0
TMED8	8	0.10188	0.10199	0.686043	1348	0
RASA2	8	0.10188	0.10199	0.686043	1349	0
ENSSSCG00000037150	8	0.10188	0.10199	0.686043	1350	0
ENSSSCG00000010234	8	0.10188	0.10199	0.686043	1351	0
MTREX	8	0.10188	0.10199	0.686043	1352	0
GRK2	8	0.10188	0.10199	0.686043	1353	0
TRABD	8	0.10188	0.10199	0.686043	1354	0
ENSSSCG00000035561	8	0.10188	0.10199	0.686043	1355	0
PCSK1N	8	0.10188	0.10199	0.686043	1356	0
C1orf158	8	0.10188	0.10199	0.686043	1357	0
NTAN1	8	0.10188	0.10199	0.686043	1358	0
ENSSSCG00000040899	8	0.10188	0.10199	0.686043	1359	0
KIAA1324L	8	0.10188	0.10199	0.686043	1360	0
FOXI2	8	0.10188	0.10199	0.686043	1361	0
ENSSSCG00000039734	8	0.10188	0.10199	0.686043	1362	0
ENSSSCG00000036464	8	0.10188	0.10199	0.686043	1363	0
ENSSSCG00000038470	8	0.10188	0.10199	0.686043	1364	0
DOHH	8	0.10188	0.10199	0.686043	1365	0
CCNK	8	0.10188	0.10199	0.686043	1366	0
CRK	8	0.10188	0.10199	0.686043	1367	0
ENSSSCG00000032751	8	0.10188	0.10199	0.686043	1368	0
CPSF7	8	0.10188	0.10199	0.686043	1369	0
LYPD2	8	0.10188	0.10199	0.686043	1370	0
ARL14EPL	8	0.10188	0.10199	0.686043	1371	0
ENSSSCG00000039848	8	0.10188	0.10199	0.686043	1372	0
ENSSSCG00000037626	8	0.10188	0.10199	0.686043	1373	0
FBXO36	8	0.10188	0.10199	0.686043	1374	0
RSRC2	8	0.10188	0.10199	0.686043	1375	0
ENSSSCG00000031655	8	0.10188	0.10199	0.686043	1376	0
SAPCD1	8	0.10188	0.10199	0.686043	1377	0
ENSSSCG00000032897	8	0.10188	0.10199	0.686043	1378	0
ENSSSCG00000007307	8	0.10188	0.10199	0.686043	1379	0
ENSSSCG00000032383	8	0.10188	0.10199	0.686043	1380	0
CMAS	8	0.10188	0.10199	0.686043	1381	0
ENSSSCG00000032725	8	0.10188	0.10199	0.686043	1382	0
ENSSSCG00000035566	8	0.10188	0.10199	0.686043	1383	0
ENSSSCG00000025502	8	0.10188	0.10199	0.686043	1384	0
DYNC1I2	8	0.10188	0.10199	0.686043	1385	0
ENSSSCG00000037599	8	0.10188	0.10199	0.686043	1386	0
ENSSSCG00000037148	8	0.10188	0.10199	0.686043	1387	0
RRAS	8	0.10188	0.10199	0.686043	1388	0
ENSSSCG00000021427	8	0.10188	0.10199	0.686043	1389	0
SLC4A1AP	8	0.10188	0.10199	0.686043	1390	0
GNG3	8	0.10188	0.10199	0.686043	1391	0
POLA2	8	0.10188	0.10199	0.686043	1392	0
PKMYT1	8	0.10188	0.10199	0.686043	1393	0
SPATA22	8	0.10188	0.10199	0.686043	1394	0
ENSSSCG00000031217	8	0.10188	0.10199	0.686043	1395	0
BCLAF1	8	0.10188	0.10199	0.686043	1396	0
DEPDC1	8	0.10188	0.10199	0.686043	1397	0
LETM1	8	0.10188	0.10199	0.686043	1398	0
ENSSSCG00000031343	8	0.10188	0.10199	0.686043	1399	0
DESI2	8	0.10188	0.10199	0.686043	1400	0
BECN1	8	0.10188	0.10199	0.686043	1401	0
WDR74	8	0.10188	0.10199	0.686043	1402	0
TRAPPC1	8	0.10188	0.10199	0.686043	1403	0
CSTF1	8	0.10188	0.10199	0.686043	1404	0
ENSSSCG00000016777	8	0.10188	0.10199	0.686043	1405	0
FGF10	8	0.10188	0.10199	0.686043	1406	0
NF2	8	0.10188	0.10199	0.686043	1407	0
DAPK3	8	0.10188	0.10199	0.686043	1408	0
EIF3L	8	0.10188	0.10199	0.686043	1409	0
ZNF335	8	0.10188	0.10199	0.686043	1410	0
KCTD6	8	0.10188	0.10199	0.686043	1411	0
CCDC152	8	0.10188	0.10199	0.686043	1412	0
CASTOR1	8	0.10188	0.10199	0.686043	1413	0
ENSSSCG00000031390	8	0.10188	0.10199	0.686043	1414	0
MPZ	8	0.10188	0.10199	0.686043	1415	0
STX1B	8	0.10188	0.10199	0.686043	1416	0
RANBP3L	8	0.10188	0.10199	0.686043	1417	0
TSEN34	8	0.10188	0.10199	0.686043	1418	0
TKT	8	0.10188	0.10199	0.686043	1419	0
TMPRSS4	8	0.10188	0.10199	0.686043	1420	0
ENSSSCG00000014296	8	0.10188	0.10199	0.686043	1421	0
ENSSSCG00000034462	8	0.10188	0.10199	0.686043	1422	0
ENSSSCG00000040419	8	0.10188	0.10199	0.686043	1423	0
URM1	8	0.10188	0.10199	0.686043	1424	0
NCKAP1	8	0.10188	0.10199	0.686043	1425	0
ZBTB7A	8	0.10188	0.10199	0.686043	1426	0
FAM181A	8	0.10188	0.10199	0.686043	1427	0
SON	8	0.10188	0.10199	0.686043	1428	0
ENSSSCG00000033145	8	0.10188	0.10199	0.686043	1429	0
ENSSSCG00000010074	8	0.10188	0.10199	0.686043	1430	0
CD40LG	8	0.10188	0.10199	0.686043	1431	0
ENSSSCG00000032159	8	0.10188	0.10199	0.686043	1432	0
PLG	8	0.10188	0.10199	0.686043	1433	0
RIOK1	8	0.10188	0.10199	0.686043	1434	0
GNB3	8	0.10188	0.10199	0.686043	1435	0
ENSSSCG00000039163	8	0.10188	0.10199	0.686043	1436	0
RNF146	8	0.10188	0.10199	0.686043	1437	0
ISCU	8	0.10188	0.10199	0.686043	1438	0
ENSSSCG00000017202	8	0.10188	0.10199	0.686043	1439	0
POLR1B	8	0.10188	0.10199	0.686043	1440	0
ENSSSCG00000036818	8	0.10188	0.10199	0.686043	1441	0
MRPS6	8	0.10188	0.10199	0.686043	1442	0
ENSSSCG00000002903	8	0.10188	0.10199	0.686043	1443	0
SRPRA	8	0.10188	0.10199	0.686043	1444	0
ENSSSCG00000033829	8	0.10188	0.10199	0.686043	1445	0
TMEM186	8	0.10188	0.10199	0.686043	1446	0
RRN3	8	0.10188	0.10199	0.686043	1447	0
XRN2	8	0.10188	0.10199	0.686043	1448	0
GNG7	8	0.10188	0.10199	0.686043	1449	0
CH25H	8	0.10188	0.10199	0.686043	1450	0
ENSSSCG00000036585	8	0.10188	0.10199	0.686043	1451	0
EPN2	8	0.10188	0.10199	0.686043	1452	0
CDK6	8	0.10188	0.10199	0.686043	1453	0
CEND1	8	0.10188	0.10199	0.686043	1454	0
DPM3	8	0.10188	0.10199	0.686043	1455	0
ENSSSCG00000021041	8	0.10188	0.10199	0.686043	1456	0
STK32A	8	0.10188	0.10199	0.686043	1457	0
TIMM8A	8	0.10188	0.10199	0.686043	1458	0
UBTD2	8	0.10188	0.10199	0.686043	1459	0
MBTPS2	8	0.10188	0.10199	0.686043	1460	0
PHYH	8	0.10188	0.10199	0.686043	1461	0
RAPGEFL1	8	0.10188	0.10199	0.686043	1462	0
ENSSSCG00000012354	8	0.10188	0.10199	0.686043	1463	0
SRPK1	8	0.10188	0.10199	0.686043	1464	0
EXT2	8	0.10188	0.10199	0.686043	1465	0
KCNQ4	8	0.10188	0.10199	0.686043	1466	0
METTL16	8	0.10188	0.10199	0.686043	1467	0
MIEF2	8	0.10188	0.10199	0.686043	1468	0
ENSSSCG00000032598	8	0.10188	0.10199	0.686043	1469	0
DPM1	8	0.10188	0.10199	0.686043	1470	0
BRI3BP	8	0.10188	0.10199	0.686043	1471	0
MAD1L1	8	0.10188	0.10199	0.686043	1472	0
ANKRD60	8	0.10188	0.10199	0.686043	1473	0
PHACTR4	8	0.10188	0.10199	0.686043	1474	0
IQCF2	8	0.10188	0.10199	0.686043	1475	0
ESRP1	8	0.10188	0.10199	0.686043	1476	0
ENSSSCG00000039705	8	0.10188	0.10199	0.686043	1477	0
ZMAT5	8	0.10188	0.10199	0.686043	1478	0
ENSSSCG00000040965	8	0.10188	0.10199	0.686043	1479	0
ZNF662	8	0.10188	0.10199	0.686043	1480	0
SMIM7	8	0.10188	0.10199	0.686043	1481	0
TEC	8	0.10188	0.10199	0.686043	1482	0
NOP2	8	0.10188	0.10199	0.686043	1483	0
SREK1	8	0.10188	0.10199	0.686043	1484	0
GBP2	8	0.10188	0.10199	0.686043	1485	0
CYHR1	8	0.10188	0.10199	0.686043	1486	0
ENSSSCG00000016155	8	0.10188	0.10199	0.686043	1487	0
NLGN1	8	0.10188	0.10199	0.686043	1488	0
BCS1L	8	0.10188	0.10199	0.686043	1489	0
TUFM	8	0.10188	0.10199	0.686043	1490	0
ENSSSCG00000040958	8	0.10188	0.10199	0.686043	1491	0
LIMK2	8	0.10188	0.10199	0.686043	1492	0
ENSSSCG00000033312	8	0.10188	0.10199	0.686043	1493	0
ENSSSCG00000006395	8	0.10188	0.10199	0.686043	1494	0
ENSSSCG00000036848	8	0.10188	0.10199	0.686043	1495	0
ENSSSCG00000038793	8	0.10188	0.10199	0.686043	1496	0
ENSSSCG00000034589	8	0.10188	0.10199	0.686043	1497	0
KCNA4	8	0.10188	0.10199	0.686043	1498	0
ENSSSCG00000038312	8	0.10188	0.10199	0.686043	1499	0
PDCL3	8	0.10188	0.10199	0.686043	1500	0
ENSSSCG00000031770	8	0.10188	0.10199	0.686043	1501	0
NEPRO	8	0.10188	0.10199	0.686043	1502	0
ACTB	8	0.10188	0.10199	0.686043	1503	0
ENSSSCG00000036229	8	0.10188	0.10199	0.686043	1504	0
ENSSSCG00000036593	8	0.10188	0.10199	0.686043	1505	0
ENSSSCG00000032993	8	0.10188	0.10199	0.686043	1506	0
ENSSSCG00000035736	8	0.10188	0.10199	0.686043	1507	0
IFN-DELTA-7	8	0.10188	0.10199	0.686043	1508	0
CFAP20	8	0.10188	0.10199	0.686043	1509	0
ENSSSCG00000011744	8	0.10188	0.10199	0.686043	1510	0
ENSSSCG00000033363	8	0.10188	0.10199	0.686043	1511	0
RPRML	8	0.10188	0.10199	0.686043	1512	0
MRPL39	8	0.10188	0.10199	0.686043	1513	0
ZNF579	8	0.10188	0.10199	0.686043	1514	0
MRGPRF	8	0.10188	0.10199	0.686043	1515	0
ENSSSCG00000037956	8	0.10188	0.10199	0.686043	1516	0
CCDC86	8	0.10188	0.10199	0.686043	1517	0
SMIM2	8	0.10188	0.10199	0.686043	1518	0
CAT	8	0.10188	0.10199	0.686043	1519	0
DDX47	8	0.10188	0.10199	0.686043	1520	0
ENSSSCG00000012736	8	0.10188	0.10199	0.686043	1521	0
ENSSSCG00000038192	8	0.10188	0.10199	0.686043	1522	0
DDX18	8	0.10188	0.10199	0.686043	1523	0
ENSSSCG00000033652	8	0.10188	0.10199	0.686043	1524	0
ENSSSCG00000040258	8	0.10188	0.10199	0.686043	1525	0
DCAF7	8	0.10188	0.10199	0.686043	1526	0
CTXN3	8	0.10188	0.10199	0.686043	1527	0
PLA2G7	8	0.10188	0.10199	0.686043	1528	0
ENSSSCG00000034490	8	0.10188	0.10199	0.686043	1529	0
ENSSSCG00000024518	8	0.10188	0.10199	0.686043	1530	0
METTL6	8	0.10188	0.10199	0.686043	1531	0
IFT57	8	0.10188	0.10199	0.686043	1532	0
ENSSSCG00000015006	8	0.10188	0.10199	0.686043	1533	0
MUS81	8	0.10188	0.10199	0.686043	1534	0
ENSSSCG00000010792	8	0.10188	0.10199	0.686043	1535	0
PPP1R10	8	0.10188	0.10199	0.686043	1536	0
PRKCB	8	0.10188	0.10199	0.686043	1537	0
S100A14	8	0.10188	0.10199	0.686043	1538	0
MIDN	8	0.10188	0.10199	0.686043	1539	0
ENSSSCG00000036869	8	0.10188	0.10199	0.686043	1540	0
GATA5	8	0.10188	0.10199	0.686043	1541	0
DDX3X	8	0.10188	0.10199	0.686043	1542	0
EML4	8	0.10188	0.10199	0.686043	1543	0
SARM1	8	0.10188	0.10199	0.686043	1544	0
POMGNT2	8	0.10188	0.10199	0.686043	1545	0
NR2C2	8	0.10188	0.10199	0.686043	1546	0
NELFE	8	0.10188	0.10199	0.686043	1547	0
DHH	8	0.10188	0.10199	0.686043	1548	0
TEX26	8	0.10188	0.10199	0.686043	1549	0
MAP2K6	8	0.10188	0.10199	0.686043	1550	0
ENSSSCG00000009447	8	0.10188	0.10199	0.686043	1551	0
ENSSSCG00000039465	8	0.10188	0.10199	0.686043	1552	0
FAM114A1	8	0.10188	0.10199	0.686043	1553	0
REG4	8	0.10188	0.10199	0.686043	1554	0
ENSSSCG00000031563	8	0.10188	0.10199	0.686043	1555	0
NGFR	8	0.10188	0.10199	0.686043	1556	0
FAM180A	8	0.10188	0.10199	0.686043	1557	0
ARFIP1	8	0.10188	0.10199	0.686043	1558	0
TMCC3	8	0.10188	0.10199	0.686043	1559	0
OTUD5	8	0.10188	0.10199	0.686043	1560	0
STX2	8	0.10188	0.10199	0.686043	1561	0
CCND2	8	0.10188	0.10199	0.686043	1562	0
ENSSSCG00000035989	8	0.10188	0.10199	0.686043	1563	0
IPMK	8	0.10188	0.10199	0.686043	1564	0
TMEM92	8	0.10188	0.10199	0.686043	1565	0
ENSSSCG00000033995	8	0.10188	0.10199	0.686043	1566	0
DUSP8	8	0.10188	0.10199	0.686043	1567	0
ENSSSCG00000039126	8	0.10188	0.10199	0.686043	1568	0
AATF	8	0.10188	0.10199	0.686043	1569	0
ENSSSCG00000022925	8	0.10188	0.10199	0.686043	1570	0
TMEM52B	8	0.10188	0.10199	0.686043	1571	0
RGS9	8	0.10188	0.10199	0.686043	1572	0
PYGB	8	0.10188	0.10199	0.686043	1573	0
ENSSSCG00000032016	8	0.10188	0.10199	0.686043	1574	0
NOLC1	8	0.10188	0.10199	0.686043	1575	0
CIAPIN1	8	0.10188	0.10199	0.686043	1576	0
SCAI	8	0.10188	0.10199	0.686043	1577	0
SEC61G	8	0.10188	0.10199	0.686043	1578	0
FUS	8	0.10188	0.10199	0.686043	1579	0
EIF3E	8	0.10188	0.10199	0.686043	1580	0
ENSSSCG00000039464	8	0.10188	0.10199	0.686043	1581	0
KRT3	8	0.10188	0.10199	0.686043	1582	0
ENSSSCG00000032610	8	0.10188	0.10199	0.686043	1583	0
RAB9A	8	0.10188	0.10199	0.686043	1584	0
BEAN1	8	0.10188	0.10199	0.686043	1585	0
SGF29	8	0.10188	0.10199	0.686043	1586	0
ASB9	8	0.10188	0.10199	0.686043	1587	0
SEC24D	8	0.10188	0.10199	0.686043	1588	0
AKR1B1	8	0.10188	0.10199	0.686043	1589	0
ATL2	8	0.10188	0.10199	0.686043	1590	0
SH3D19	8	0.10188	0.10199	0.686043	1591	0
ENSSSCG00000003343	8	0.10188	0.10199	0.686043	1592	0
RIOK3	8	0.10188	0.10199	0.686043	1593	0
ENSSSCG00000039294	8	0.10188	0.10199	0.686043	1594	0
GJD2	8	0.10188	0.10199	0.686043	1595	0
ENSSSCG00000033786	8	0.10188	0.10199	0.686043	1596	0
ABRAXAS1	8	0.10188	0.10199	0.686043	1597	0
NUP155	8	0.10188	0.10199	0.686043	1598	0
SLC30A3	8	0.10188	0.10199	0.686043	1599	0
KCNK16	8	0.10188	0.10199	0.686043	1600	0
NKAIN1	8	0.10188	0.10199	0.686043	1601	0
ENSSSCG00000037983	8	0.10188	0.10199	0.686043	1602	0
SCAP	8	0.10188	0.10199	0.686043	1603	0
RNF24	8	0.10188	0.10199	0.686043	1604	0
SLC25A40	8	0.10188	0.10199	0.686043	1605	0
ENSSSCG00000037609	8	0.10188	0.10199	0.686043	1606	0
ENSSSCG00000030912	8	0.10188	0.10199	0.686043	1607	0
CCDC130	8	0.10188	0.10199	0.686043	1608	0
C2orf40	8	0.10188	0.10199	0.686043	1609	0
CSRNP3	8	0.10188	0.10199	0.686043	1610	0
C16orf72	8	0.10188	0.10199	0.686043	1611	0
ENSSSCG00000035054	8	0.10188	0.10199	0.686043	1612	0
SYT5	8	0.10188	0.10199	0.686043	1613	0
PPP6R2	8	0.10188	0.10199	0.686043	1614	0
TNFRSF13C	8	0.10188	0.10199	0.686043	1615	0
ENSSSCG00000040447	8	0.10188	0.10199	0.686043	1616	0
ANKS4B	8	0.10188	0.10199	0.686043	1617	0
MTFR2	8	0.10188	0.10199	0.686043	1618	0
ZRANB3	8	0.10188	0.10199	0.686043	1619	0
ENSSSCG00000036268	8	0.10188	0.10199	0.686043	1620	0
ENSSSCG00000034355	8	0.10188	0.10199	0.686043	1621	0
ENSSSCG00000012126	8	0.10188	0.10199	0.686043	1622	0
TMEM101	8	0.10188	0.10199	0.686043	1623	0
ENSSSCG00000031209	8	0.10188	0.10199	0.686043	1624	0
CD52	8	0.10188	0.10199	0.686043	1625	0
MRPL35	8	0.10188	0.10199	0.686043	1626	0
ENSSSCG00000036945	8	0.10188	0.10199	0.686043	1627	0
C7orf26	8	0.10188	0.10199	0.686043	1628	0
ENSSSCG00000021095	8	0.10188	0.10199	0.686043	1629	0
ENSSSCG00000032789	8	0.10188	0.10199	0.686043	1630	0
ENSSSCG00000014264	8	0.10188	0.10199	0.686043	1631	0
PHF23	8	0.10188	0.10199	0.686043	1632	0
RNF43	8	0.10188	0.10199	0.686043	1633	0
ATP6V1H	8	0.10188	0.10199	0.686043	1634	0
KLHL36	8	0.10188	0.10199	0.686043	1635	0
ENSSSCG00000034971	8	0.10188	0.10199	0.686043	1636	0
GABRD	8	0.10188	0.10199	0.686043	1637	0
ACD	8	0.10188	0.10199	0.686043	1638	0
TUBE1	8	0.10188	0.10199	0.686043	1639	0
SLC20A2	8	0.10188	0.10199	0.686043	1640	0
TCTEX1D1	8	0.10188	0.10199	0.686043	1641	0
KIF12	8	0.10188	0.10199	0.686043	1642	0
ENSSSCG00000040078	8	0.10188	0.10199	0.686043	1643	0
ZBTB20	8	0.10188	0.10199	0.686043	1644	0
TDG	8	0.10188	0.10199	0.686043	1645	0
VEZT	8	0.10188	0.10199	0.686043	1646	0
ENSSSCG00000001762	8	0.10188	0.10199	0.686043	1647	0
OSCAR	8	0.10188	0.10199	0.686043	1648	0
PCBP3	8	0.10188	0.10199	0.686043	1649	0
MRPS12	8	0.10188	0.10199	0.686043	1650	0
ENSSSCG00000007642	8	0.10188	0.10199	0.686043	1651	0
MYBPHL	8	0.10188	0.10199	0.686043	1652	0
ENSSSCG00000021663	8	0.10188	0.10199	0.686043	1653	0
EPB41L2	8	0.10188	0.10199	0.686043	1654	0
ENSSSCG00000025485	8	0.10188	0.10199	0.686043	1655	0
ENSSSCG00000034486	8	0.10188	0.10199	0.686043	1656	0
ZNF274	8	0.10188	0.10199	0.686043	1657	0
ENSSSCG00000002834	8	0.10188	0.10199	0.686043	1658	0
ENSSSCG00000023603	8	0.10188	0.10199	0.686043	1659	0
PRPF31	8	0.10188	0.10199	0.686043	1660	0
FBXO11	8	0.10188	0.10199	0.686043	1661	0
FAM117A	8	0.10188	0.10199	0.686043	1662	0
ENSSSCG00000034614	8	0.10188	0.10199	0.686043	1663	0
ENSSSCG00000034848	8	0.10188	0.10199	0.686043	1664	0
FANCD2OS	8	0.10188	0.10199	0.686043	1665	0
ENSSSCG00000034729	8	0.10188	0.10199	0.686043	1666	0
ENSSSCG00000002187	8	0.10188	0.10199	0.686043	1667	0
RAB23	8	0.10188	0.10199	0.686043	1668	0
PI4KA	8	0.10188	0.10199	0.686043	1669	0
ENSSSCG00000017237	8	0.10188	0.10199	0.686043	1670	0
ENSSSCG00000031327	8	0.10188	0.10199	0.686043	1671	0
TNFAIP8	8	0.10188	0.10199	0.686043	1672	0
C2orf70	8	0.10188	0.10199	0.686043	1673	0
ENSSSCG00000026229	8	0.10188	0.10199	0.686043	1674	0
CMTM5	8	0.10188	0.10199	0.686043	1675	0
ENSSSCG00000037178	8	0.10188	0.10199	0.686043	1676	0
ENSSSCG00000006050	8	0.10188	0.10199	0.686043	1677	0
NUP188	8	0.10188	0.10199	0.686043	1678	0
ENSSSCG00000036263	8	0.10188	0.10199	0.686043	1679	0
NDUFS6	8	0.10188	0.10199	0.686043	1680	0
LCA5	8	0.10188	0.10199	0.686043	1681	0
ENSSSCG00000021774	8	0.10188	0.10199	0.686043	1682	0
GMFB	8	0.10188	0.10199	0.686043	1683	0
ENSSSCG00000035577	8	0.10188	0.10199	0.686043	1684	0
ENSSSCG00000035192	8	0.10188	0.10199	0.686043	1685	0
ENSSSCG00000031425	8	0.10188	0.10199	0.686043	1686	0
RPL7L1	8	0.10188	0.10199	0.686043	1687	0
CPSF3	8	0.10188	0.10199	0.686043	1688	0
MPHOSPH10	8	0.10188	0.10199	0.686043	1689	0
ENSSSCG00000038182	8	0.10188	0.10199	0.686043	1690	0
RBBP5	8	0.10188	0.10199	0.686043	1691	0
ENSSSCG00000036859	8	0.10188	0.10199	0.686043	1692	0
ENSSSCG00000012488	8	0.10188	0.10199	0.686043	1693	0
POU2AF1	8	0.10188	0.10199	0.686043	1694	0
GNG11	8	0.10188	0.10199	0.686043	1695	0
IGF1	8	0.10188	0.10199	0.686043	1696	0
VAMP1	8	0.10188	0.10199	0.686043	1697	0
DNAJC18	8	0.10188	0.10199	0.686043	1698	0
ITM2A	8	0.10188	0.10199	0.686043	1699	0
SCAF11	8	0.10188	0.10199	0.686043	1700	0
MEF2B	8	0.10188	0.10199	0.686043	1701	0
ENSSSCG00000027870	8	0.10188	0.10199	0.686043	1702	0
TMEM59L	8	0.10188	0.10199	0.686043	1703	0
C2orf49	8	0.10188	0.10199	0.686043	1704	0
SAMD4A	8	0.10188	0.10199	0.686043	1705	0
GLI4	8	0.10188	0.10199	0.686043	1706	0
CIB4	8	0.10188	0.10199	0.686043	1707	0
PRAM1	8	0.10188	0.10199	0.686043	1708	0
COX4I1	8	0.10188	0.10199	0.686043	1709	0
ELL	8	0.10188	0.10199	0.686043	1710	0
ENSSSCG00000032591	8	0.10188	0.10199	0.686043	1711	0
ENSSSCG00000034403	8	0.10188	0.10199	0.686043	1712	0
WDTC1	8	0.10188	0.10199	0.686043	1713	0
SFTA2	8	0.10188	0.10199	0.686043	1714	0
ENSSSCG00000036951	8	0.10188	0.10199	0.686043	1715	0
ENSSSCG00000035460	8	0.10188	0.10199	0.686043	1716	0
SKA3	8	0.10188	0.10199	0.686043	1717	0
ENSSSCG00000010610	8	0.10188	0.10199	0.686043	1718	0
ENSSSCG00000034844	8	0.10188	0.10199	0.686043	1719	0
ENSSSCG00000039312	8	0.10188	0.10199	0.686043	1720	0
HMGN3	8	0.10188	0.10199	0.686043	1721	0
NOP9	8	0.10188	0.10199	0.686043	1722	0
ENSSSCG00000024479	8	0.10188	0.10199	0.686043	1723	0
ENSSSCG00000034817	8	0.10188	0.10199	0.686043	1724	0
ENSSSCG00000032567	8	0.10188	0.10199	0.686043	1725	0
TAF3	8	0.10188	0.10199	0.686043	1726	0
AIRE	8	0.10188	0.10199	0.686043	1727	0
FAM237A	8	0.10188	0.10199	0.686043	1728	0
ENSSSCG00000037830	8	0.10188	0.10199	0.686043	1729	0
GAMT	8	0.10188	0.10199	0.686043	1730	0
MRPS18A	8	0.10188	0.10199	0.686043	1731	0
ACAP3	8	0.10188	0.10199	0.686043	1732	0
WFDC9	8	0.10188	0.10199	0.686043	1733	0
ENSSSCG00000016219	8	0.10188	0.10199	0.686043	1734	0
ENSSSCG00000014850	8	0.10188	0.10199	0.686043	1735	0
WNT9B	8	0.10188	0.10199	0.686043	1736	0
RFC3	8	0.10188	0.10199	0.686043	1737	0
MPP1	8	0.10188	0.10199	0.686043	1738	0
ENSSSCG00000032457	8	0.10188	0.10199	0.686043	1739	0
ENSSSCG00000003935	8	0.10188	0.10199	0.686043	1740	0
POP1	8	0.10188	0.10199	0.686043	1741	0
NDC80	8	0.10188	0.10199	0.686043	1742	0
ENSSSCG00000031806	8	0.10188	0.10199	0.686043	1743	0
ENSSSCG00000016876	8	0.10188	0.10199	0.686043	1744	0
DCTN3	8	0.10188	0.10199	0.686043	1745	0
UBTD1	8	0.10188	0.10199	0.686043	1746	0
MPRIP	8	0.10188	0.10199	0.686043	1747	0
ENSSSCG00000025597	8	0.10188	0.10199	0.686043	1748	0
ENSSSCG00000037915	8	0.10188	0.10199	0.686043	1749	0
NID1	8	0.10188	0.10199	0.686043	1750	0
CDS2	3	0.11215	0.11189	0.686043	1751	0
RPLP2	3	0.11215	0.11189	0.686043	1752	0
ENSSSCG00000039775	3	0.11215	0.11189	0.686043	1753	0
ENSSSCG00000036550	3	0.11215	0.11189	0.686043	1754	0
MYOZ3	3	0.11215	0.11189	0.686043	1755	0
ENSSSCG00000037445	3	0.11215	0.11189	0.686043	1756	0
ENSSSCG00000039645	3	0.11215	0.11189	0.686043	1757	0
ENSSSCG00000034680	3	0.11215	0.11189	0.686043	1758	0
NPAT	3	0.11215	0.11189	0.686043	1759	0
PPP1CB	3	0.11215	0.11189	0.686043	1760	0
PSMD13	3	0.11215	0.11189	0.686043	1761	0
ENSSSCG00000037114	3	0.11215	0.11189	0.686043	1762	0
TSPAN15	3	0.11215	0.11189	0.686043	1763	0
ENSSSCG00000037030	3	0.11215	0.11189	0.686043	1764	0
RNASEK	3	0.11215	0.11189	0.686043	1765	0
ENSSSCG00000034665	3	0.11215	0.11189	0.686043	1766	0
YKT6	3	0.11215	0.11189	0.686043	1767	0
COX6C	3	0.11215	0.11189	0.686043	1768	0
KPNB1	3	0.11215	0.11189	0.686043	1769	0
ENSSSCG00000015215	3	0.11215	0.11189	0.686043	1770	0
PPP1R12A	3	0.11215	0.11189	0.686043	1771	0
RPL6	3	0.11215	0.11189	0.686043	1772	0
ENSSSCG00000031711	3	0.11215	0.11189	0.686043	1773	0
ENSSSCG00000026858	3	0.11215	0.11189	0.686043	1774	0
ANAPC4	3	0.11215	0.11189	0.686043	1775	0
ENSSSCG00000033474	3	0.11215	0.11189	0.686043	1776	0
ALKBH2	9	0.11386	0.11343	0.686043	1777	0
ENSSSCG00000000849	9	0.11386	0.11343	0.686043	1778	0
ENSSSCG00000020964	9	0.11386	0.11343	0.686043	1779	0
RPL3L	9	0.11386	0.11343	0.686043	1780	0
UBE2Z	9	0.11386	0.11343	0.686043	1781	0
ZNF619	9	0.11386	0.11343	0.686043	1782	0
ZNF622	9	0.11386	0.11343	0.686043	1783	0
ASRGL1	9	0.11386	0.11343	0.686043	1784	0
POLDIP3	9	0.11386	0.11343	0.686043	1785	0
LMO2	9	0.11386	0.11343	0.686043	1786	0
CDAN1	9	0.11386	0.11343	0.686043	1787	0
MMP23B	9	0.11386	0.11343	0.686043	1788	0
ITM2C	9	0.11386	0.11343	0.686043	1789	0
FXN	9	0.11386	0.11343	0.686043	1790	0
SLC7A3	9	0.11386	0.11343	0.686043	1791	0
ENSSSCG00000002972	9	0.11386	0.11343	0.686043	1792	0
ENSSSCG00000014233	9	0.11386	0.11343	0.686043	1793	0
AARSD1	9	0.11386	0.11343	0.686043	1794	0
MAGEB3	9	0.11386	0.11343	0.686043	1795	0
ENSSSCG00000031764	9	0.11386	0.11343	0.686043	1796	0
RPP21	9	0.11386	0.11343	0.686043	1797	0
FAM160A2	9	0.11386	0.11343	0.686043	1798	0
TMED10	9	0.11386	0.11343	0.686043	1799	0
ZNF496	9	0.11386	0.11343	0.686043	1800	0
ENSSSCG00000039972	9	0.11386	0.11343	0.686043	1801	0
TAL1	9	0.11386	0.11343	0.686043	1802	0
GPRIN3	9	0.11386	0.11343	0.686043	1803	0
PRR35	9	0.11386	0.11343	0.686043	1804	0
ENSSSCG00000025106	9	0.11386	0.11343	0.686043	1805	0
OAZ3	9	0.11386	0.11343	0.686043	1806	0
ORMDL3	9	0.11386	0.11343	0.686043	1807	0
SLC16A8	9	0.11386	0.11343	0.686043	1808	0
FOXO6	9	0.11386	0.11343	0.686043	1809	0
MORC4	9	0.11386	0.11343	0.686043	1810	0
SPIRE2	9	0.11386	0.11343	0.686043	1811	0
ENSSSCG00000038506	9	0.11386	0.11343	0.686043	1812	0
TTL	9	0.11386	0.11343	0.686043	1813	0
ENSSSCG00000009172	9	0.11386	0.11343	0.686043	1814	0
BTG1	9	0.11386	0.11343	0.686043	1815	0
ENSSSCG00000035304	9	0.11386	0.11343	0.686043	1816	0
ABHD11	9	0.11386	0.11343	0.686043	1817	0
NRBF2	9	0.11386	0.11343	0.686043	1818	0
MAPK1	9	0.11386	0.11343	0.686043	1819	0
LAG3	9	0.11386	0.11343	0.686043	1820	0
LFNG	9	0.11386	0.11343	0.686043	1821	0
RAB12	9	0.11386	0.11343	0.686043	1822	0
B9D1	9	0.11386	0.11343	0.686043	1823	0
IGFBP5	9	0.11386	0.11343	0.686043	1824	0
CFAP77	9	0.11386	0.11343	0.686043	1825	0
ENSSSCG00000039214	9	0.11386	0.11343	0.686043	1826	0
ENSSSCG00000034806	9	0.11386	0.11343	0.686043	1827	0
NUDT8	9	0.11386	0.11343	0.686043	1828	0
RHEX	9	0.11386	0.11343	0.686043	1829	0
SNRNP40	9	0.11386	0.11343	0.686043	1830	0
SOX15	9	0.11386	0.11343	0.686043	1831	0
ENSSSCG00000021767	9	0.11386	0.11343	0.686043	1832	0
NPPA	9	0.11386	0.11343	0.686043	1833	0
HSCB	9	0.11386	0.11343	0.686043	1834	0
MTERF3	9	0.11386	0.11343	0.686043	1835	0
ENSSSCG00000028693	9	0.11386	0.11343	0.686043	1836	0
MARS2	9	0.11386	0.11343	0.686043	1837	0
QRICH2	9	0.11386	0.11343	0.686043	1838	0
DNAJC16	9	0.11386	0.11343	0.686043	1839	0
NDNF	9	0.11386	0.11343	0.686043	1840	0
BCAP31	9	0.11386	0.11343	0.686043	1841	0
SCN3B	9	0.11386	0.11343	0.686043	1842	0
ZNF316	9	0.11386	0.11343	0.686043	1843	0
HIRA	9	0.11386	0.11343	0.686043	1844	0
PELI1	9	0.11386	0.11343	0.686043	1845	0
PGGT1B	9	0.11386	0.11343	0.686043	1846	0
DHX16	9	0.11386	0.11343	0.686043	1847	0
C2CD3	9	0.11386	0.11343	0.686043	1848	0
ZNF75D	9	0.11386	0.11343	0.686043	1849	0
ZNF394	9	0.11386	0.11343	0.686043	1850	0
ENSSSCG00000034144	9	0.11386	0.11343	0.686043	1851	0
ATG4A	9	0.11386	0.11343	0.686043	1852	0
PDE6G	9	0.11386	0.11343	0.686043	1853	0
POLG	9	0.11386	0.11343	0.686043	1854	0
UBASH3B	9	0.11386	0.11343	0.686043	1855	0
RNPEPL1	9	0.11386	0.11343	0.686043	1856	0
ZFP57	9	0.11386	0.11343	0.686043	1857	0
TPPP	9	0.11386	0.11343	0.686043	1858	0
ABCB7	9	0.11386	0.11343	0.686043	1859	0
UNC93B1	9	0.11386	0.11343	0.686043	1860	0
MBD2	9	0.11386	0.11343	0.686043	1861	0
DDX11	9	0.11386	0.11343	0.686043	1862	0
TOP2A	9	0.11386	0.11343	0.686043	1863	0
METTL13	9	0.11386	0.11343	0.686043	1864	0
SUGT1	9	0.11386	0.11343	0.686043	1865	0
PPM1D	9	0.11386	0.11343	0.686043	1866	0
ENSSSCG00000007644	9	0.11386	0.11343	0.686043	1867	0
DIMT1	9	0.11386	0.11343	0.686043	1868	0
VTI1B	9	0.11386	0.11343	0.686043	1869	0
TMEM134	9	0.11386	0.11343	0.686043	1870	0
SPINDOC	9	0.11386	0.11343	0.686043	1871	0
QPCT	9	0.11386	0.11343	0.686043	1872	0
ENSSSCG00000040056	9	0.11386	0.11343	0.686043	1873	0
MRM1	9	0.11386	0.11343	0.686043	1874	0
MAP7D2	9	0.11386	0.11343	0.686043	1875	0
TLR10	9	0.11386	0.11343	0.686043	1876	0
SLC35E2B	9	0.11386	0.11343	0.686043	1877	0
TBL3	9	0.11386	0.11343	0.686043	1878	0
PHRF1	9	0.11386	0.11343	0.686043	1879	0
ENSSSCG00000020725	9	0.11386	0.11343	0.686043	1880	0
APOM	9	0.11386	0.11343	0.686043	1881	0
TM9SF2	9	0.11386	0.11343	0.686043	1882	0
MAATS1	9	0.11386	0.11343	0.686043	1883	0
ENSSSCG00000039637	9	0.11386	0.11343	0.686043	1884	0
ABCC10	9	0.11386	0.11343	0.686043	1885	0
TMEM88B	9	0.11386	0.11343	0.686043	1886	0
CTTNBP2	9	0.11386	0.11343	0.686043	1887	0
DOCK9	9	0.11386	0.11343	0.686043	1888	0
POLRMT	9	0.11386	0.11343	0.686043	1889	0
KLHL29	9	0.11386	0.11343	0.686043	1890	0
FIGNL2	9	0.11386	0.11343	0.686043	1891	0
MAP1A	9	0.11386	0.11343	0.686043	1892	0
VPS26B	9	0.11386	0.11343	0.686043	1893	0
VMP1	9	0.11386	0.11343	0.686043	1894	0
ENPP4	9	0.11386	0.11343	0.686043	1895	0
CCDC81	9	0.11386	0.11343	0.686043	1896	0
BNIP1	9	0.11386	0.11343	0.686043	1897	0
SMARCC2	9	0.11386	0.11343	0.686043	1898	0
RECQL4	9	0.11386	0.11343	0.686043	1899	0
CDC27	9	0.11386	0.11343	0.686043	1900	0
CABCOCO1	9	0.11386	0.11343	0.686043	1901	0
SPAG5	9	0.11386	0.11343	0.686043	1902	0
MDM2	9	0.11386	0.11343	0.686043	1903	0
CNST	9	0.11386	0.11343	0.686043	1904	0
AZU1	9	0.11386	0.11343	0.686043	1905	0
DUSP4	9	0.11386	0.11343	0.686043	1906	0
FAM89A	9	0.11386	0.11343	0.686043	1907	0
ZYG11A	9	0.11386	0.11343	0.686043	1908	0
C9orf84	9	0.11386	0.11343	0.686043	1909	0
ENSSSCG00000035810	9	0.11386	0.11343	0.686043	1910	0
ADORA2B	9	0.11386	0.11343	0.686043	1911	0
ENSSSCG00000015151	9	0.11386	0.11343	0.686043	1912	0
FOXJ1	9	0.11386	0.11343	0.686043	1913	0
ARAF	9	0.11386	0.11343	0.686043	1914	0
SUGCT	9	0.11386	0.11343	0.686043	1915	0
ENSSSCG00000031342	9	0.11386	0.11343	0.686043	1916	0
AGT	9	0.11386	0.11343	0.686043	1917	0
TAB1	9	0.11386	0.11343	0.686043	1918	0
BSND	9	0.11386	0.11343	0.686043	1919	0
SLC9A8	9	0.11386	0.11343	0.686043	1920	0
FANCC	9	0.11386	0.11343	0.686043	1921	0
PKDREJ	9	0.11386	0.11343	0.686043	1922	0
AP4E1	9	0.11386	0.11343	0.686043	1923	0
SLC41A3	9	0.11386	0.11343	0.686043	1924	0
GIPR	9	0.11386	0.11343	0.686043	1925	0
WDFY3	9	0.11386	0.11343	0.686043	1926	0
ENSSSCG00000001517	9	0.11386	0.11343	0.686043	1927	0
LCORL	9	0.11386	0.11343	0.686043	1928	0
BTBD16	9	0.11386	0.11343	0.686043	1929	0
NLK	9	0.11386	0.11343	0.686043	1930	0
HAUS5	9	0.11386	0.11343	0.686043	1931	0
WSB1	9	0.11386	0.11343	0.686043	1932	0
FOXP3	9	0.11386	0.11343	0.686043	1933	0
CCNO	9	0.11386	0.11343	0.686043	1934	0
TP53I3	9	0.11386	0.11343	0.686043	1935	0
KMT5C	9	0.11386	0.11343	0.686043	1936	0
GALK1	9	0.11386	0.11343	0.686043	1937	0
ENSSSCG00000032501	9	0.11386	0.11343	0.686043	1938	0
KCTD17	9	0.11386	0.11343	0.686043	1939	0
CENPT	9	0.11386	0.11343	0.686043	1940	0
FUCA2	9	0.11386	0.11343	0.686043	1941	0
GPR142	9	0.11386	0.11343	0.686043	1942	0
RIPPLY2	9	0.11386	0.11343	0.686043	1943	0
MTFR1L	9	0.11386	0.11343	0.686043	1944	0
CSF3R	9	0.11386	0.11343	0.686043	1945	0
DROSHA	9	0.11386	0.11343	0.686043	1946	0
ENSSSCG00000031973	9	0.11386	0.11343	0.686043	1947	0
ENSSSCG00000034859	9	0.11386	0.11343	0.686043	1948	0
CCAR1	9	0.11386	0.11343	0.686043	1949	0
SEC24B	9	0.11386	0.11343	0.686043	1950	0
DPYSL3	9	0.11386	0.11343	0.686043	1951	0
ENSSSCG00000001696	9	0.11386	0.11343	0.686043	1952	0
ATF4	9	0.11386	0.11343	0.686043	1953	0
LRRC41	9	0.11386	0.11343	0.686043	1954	0
ENSSSCG00000032067	9	0.11386	0.11343	0.686043	1955	0
PABPN1	9	0.11386	0.11343	0.686043	1956	0
ENSSSCG00000040538	9	0.11386	0.11343	0.686043	1957	0
WIF1	9	0.11386	0.11343	0.686043	1958	0
ZIC5	9	0.11386	0.11343	0.686043	1959	0
ALAD	9	0.11386	0.11343	0.686043	1960	0
AHCTF1	9	0.11386	0.11343	0.686043	1961	0
NUDC	9	0.11386	0.11343	0.686043	1962	0
GCH1	9	0.11386	0.11343	0.686043	1963	0
TBCD	9	0.11386	0.11343	0.686043	1964	0
RPTOR	9	0.11386	0.11343	0.686043	1965	0
YLPM1	9	0.11386	0.11343	0.686043	1966	0
SLC25A1	9	0.11386	0.11343	0.686043	1967	0
FOSL2	9	0.11386	0.11343	0.686043	1968	0
TNNT1	9	0.11386	0.11343	0.686043	1969	0
NUP88	9	0.11386	0.11343	0.686043	1970	0
NPC1	9	0.11386	0.11343	0.686043	1971	0
ENSSSCG00000036330	9	0.11386	0.11343	0.686043	1972	0
NCOR2	9	0.11386	0.11343	0.686043	1973	0
DCAF13	9	0.11386	0.11343	0.686043	1974	0
SLC2A13	9	0.11386	0.11343	0.686043	1975	0
ZNF407	9	0.11386	0.11343	0.686043	1976	0
DNAJC21	9	0.11386	0.11343	0.686043	1977	0
ENSSSCG00000023014	9	0.11386	0.11343	0.686043	1978	0
44989	9	0.11386	0.11343	0.686043	1979	0
ZNF746	9	0.11386	0.11343	0.686043	1980	0
PRKAB1	9	0.11386	0.11343	0.686043	1981	0
ISL2	9	0.11386	0.11343	0.686043	1982	0
NDUFAF3	9	0.11386	0.11343	0.686043	1983	0
ENSSSCG00000034832	9	0.11386	0.11343	0.686043	1984	0
ASB10	9	0.11386	0.11343	0.686043	1985	0
LIX1	9	0.11386	0.11343	0.686043	1986	0
VILL	9	0.11386	0.11343	0.686043	1987	0
RGP1	9	0.11386	0.11343	0.686043	1988	0
CDCP1	9	0.11386	0.11343	0.686043	1989	0
MC1R	9	0.11386	0.11343	0.686043	1990	0
AHDC1	9	0.11386	0.11343	0.686043	1991	0
C3orf18	9	0.11386	0.11343	0.686043	1992	0
ENSSSCG00000027098	9	0.11386	0.11343	0.686043	1993	0
CNNM3	9	0.11386	0.11343	0.686043	1994	0
NCLN	9	0.11386	0.11343	0.686043	1995	0
BORCS6	9	0.11386	0.11343	0.686043	1996	0
PGLYRP4	9	0.11386	0.11343	0.686043	1997	0
BICD2	9	0.11386	0.11343	0.686043	1998	0
[truncated: 18,582 more rows]
